# Supplementary material for: From sea monsters to charismatic megafauna: Changes in perception and use of large marine animals
Source: PLoS One. 2019 Dec 31;14(12):e0226810. doi: 10.1371/journal.pone.0226810 (PMC6938407; doi:10.1371/journal.pone.0226810)
Supplement: S1 Table — The conservation status, according to the Red List of the IUCN, and the protection measures, according to CITES, have been included. (XLSX) [file pone.0226810.s001.xlsx]

## Sheet: Table legend
S1 Table. Cetacean species target of whale watching worldwide, as reported in [1]. The conservation status, according to the Red List of the IUCN, and the protection measures, according to CITES, have been included.

## Sheet: species whale watching
Family	Scientific name	Common name	IUCN	Protection [60]	References
Balaenidae	Balaena mysticetus	Bowhead Whale	Least Concern	Appendix I CITES (1975)	[2]
Balaenidae	Eubalaena australis	Southern Right Whale	Least Concern	Appendix I CITES (1975)	[3]
Balaenidae	Eubalaena glacialis	North Atlantic Right Whale	Endangered	Appendix I CITES (1975)	[4]
Balaenopteridae	Balaenoptera acutorostrata	Common Minke Whale	Least Concern	Appendix I or II (Population of West Greenland) CITES (1986)	[5]
Balaenopteridae	Balaenoptera bonaerensis	Antarctic Minke Whale	Near Threatened	Appendix I CITES (1986)	[6]
Balaenopteridae	Balaenoptera borealis	Sei Whale	Endangered	Appendix I CITES (1981)	[7]
Balaenopteridae	Balaenoptera edeni	Bryde's Whale	Least Concern	Appendix I CITES (1983)	[8]
Balaenopteridae	Balaenoptera musculus	Blue Whale	Endangered	Appendix I CITES (1975)	[9]
Balaenopteridae	Balaenoptera physalus	Fin Whale	Vulnerable	Appendix I CITES (1981)	[10]
Balaenopteridae	Megaptera novaeangliae	Humpback Whale	Least Concern	Appendix I CITES (1975)	[11]
Delphinidae	Cephalorhynchus commersonii	Commerson's Dolphin	Least Concern	Appendix II CITES (2003)	[12]
Delphinidae	Cephalorhynchus eutropia	Chilean dolphin	Near Threatened	Appendix II CITES (2003)	[13]
Delphinidae	Cephalorhynchus heavisidii	Heaviside's Dolphin	Near Threatened	Appendix II CITES (2003)	[14]
Delphinidae	Cephalorhynchus hectori	Hector’s Dolphin	Endangered	Appendix II CITES (2003)	[15]
Delphinidae	Delphinus capensis	Long-beaked Common Dolphin	Data Deficient	Appendix II CITES (2003)	[16]
Delphinidae	Delphinus delphis	Short-beaked Common Dolphin	Least Concern	Appendix II CITES (2003)	[17]
Delphinidae	Globicephala macrorhynchus	Short-finned Pilot Whale	Least Concern	Appendix II CITES (2003)	[18]
Delphinidae	Globicephala melas	Long-finned Pilot Whale	Least Concern	Appendix II CITES (2003)	[19]
Delphinidae	Grampus griseus	Risso's dolphin	Least Concern	Appendix II CITES (2003)	[20]
Delphinidae	Lagenodelphis hosei	Fraser's Dolphin	Least Concern	Appendix II CITES (2003)	[21]
Delphinidae	Lagenorhynchus acutus	Atlantic White-sided Dolphin	Least Concern	Appendix II CITES (2003)	[22]
Delphinidae	Lagenorhynchus albirostris	White-beaked Dolphin	Least Concern	Appendix II CITES (2003)	[23]
Delphinidae	Lagenorhynchus australis	Peale's Dolphin	Least Concern	Appendix II CITES (2003)	[24]
Delphinidae	Lagenorhynchus cruciger	Hourglass Dolphin	Least Concern	Appendix II CITES (2003)	[25]
Delphinidae	Lagenorhynchus obliquidens	Pacific White-sided Dolphin	Least Concern	Appendix II CITES (2003)	[26]
Delphinidae	Lagenorhynchus obscurus	Dusky Dolphin	Least Concern	Appendix II CITES (2003)	[27]
Delphinidae	Orcaella brevirostris	Irrawaddy dolphin	Endangered	Appendix I CITES (2005)	[28]
Delphinidae	Orcinus orca	Killer Whale	Data Deficient	Appendix II CITES (2003)	[29]
Delphinidae	Peponocephala electra	Melon-headed Whale	Least Concern	Appendix II CITES (2003)	[30]
Delphinidae	Pseudorca crassidens	False Killer Whale	Near Threatened	Appendix II CITES (2003)	[31]
Delphinidae	Sotalia fluviatilis	Tucuxi	Data Deficient	Appendix I CITES (1979)	[32]
Delphinidae	Sousa chinensis	Indo-Pacific Humpback Dolphin	Vulnerable	Appendix I CITES (1979)	[33]
Delphinidae	Sousa teuszii	Atlantic Humpback Dolphin	Critically Endangered	Appendix I CITES (1979)	[34]
Delphinidae	Stenella attenuata	Pantropical Spotted Dolphin	Least Concern	Appendix II CITES (2003)	[35]
Delphinidae	Stenella clymene	Clymene Dolphin	Least Concern	Appendix II CITES (2003)	[36]
Delphinidae	Stenella coeruleoalba	Striped Dolphin	Least Concern	Appendix II CITES (2003)	[37]
Delphinidae	Stenella frontalis	Atlantic Spotted Dolphin	Least Concern	Appendix II CITES (2003)	[38]
Delphinidae	Stenella longirostris	Spinner Dolphin	Least Concern	Appendix II CITES (2003)	[39]
Delphinidae	Steno bredanensis	Rough-toothed Dolphin	Least Concern	Appendix II CITES (2003)	[40]
Delphinidae	Tursiops aduncus	Indo-Pacific Bottlenose Dolphin	Data Deficient	Appendix II CITES (2003)	[41]
Delphinidae	Tursiops truncatus	Common Bottlenose Dolphin	Least Concern	Appendix II CITES (2003)	[42]
Eschrichtiidae	Eschrichtius robustus	Gray Whale	Least Concern	Appendix I CITES (1975)	[43]
Iniidae	Inia geoffrensis	Amazon River Dolphin	Endangered	Appendix II CITES (2003)	[44]
Iniidae	Pontoporia blainvillei	Franciscana	Vulnerable	Appendix II CITES (2003)	[45]
Monodontidae	Delphinapterus leucas	Beluga Whale	Least Concern	Appendix II CITES (2003)	[46]
Monodontidae	Monodon monoceros	Narwhal	Least Concern	Appendix II CITES (2003)	[47]
Phocoenidae	Neophocaena phocaenoides	Finless Porpoise	Vulnerable	Appendix I CITES (1979)	[48]
Phocoenidae	Phocoena phocoena	Harbour Porpoise	Least Concern	Appendix II CITES (2003)	[49]
Phocoenidae	Phocoenoides dalli	Dall's porpoise	Least Concern	Appendix II CITES (2003)	[50]
Physeteridae	Kogia breviceps	Pygmy Sperm Whale	Data Deficient	Appendix II CITES (2003)	[51]
Physeteridae	Kogia sima	Dwarf Sperm Whale	Data Deficient	Appendix II CITES (2003)	[52]
Physeteridae	Physeter macrocephalus	Sperm Whale	Vulnerable	Appendix I CITES (1981)	[53]
Platanistidae	Platanista gangetica	Ganges River Dolphin	Endangered	Appendix I CITES (1981)	[54]
Ziphiidae	Berardius arnuxii	Arnoux’s Beaked Whale	Data Deficient	Appendix I CITES (1983)	[55]
Ziphiidae	Hyperoodon ampullatus	Northern Bottlenose Whale	Data Deficient	Appendix I CITES (1983)	[56]
Ziphiidae	Hyperoodon planifrons	Southern Bottlenose Whale	Least Concern	Appendix I CITES (1983)	[57]
Ziphiidae	Mesoplodon densirostris	Blainville’s Beaked Whale	Data Deficient	Appendix II CITES (2003)	[58]
Ziphiidae	Ziphius cavirostris	Cuvier's Beaked Whale	Least Concern	Appendix II CITES (2003)	[59]

## Sheet: References
References
1. O'Connor S, Campbell R, Cortez H, Knowles T. Whale Watching Worldwide: tourism numbers, expenditures and expanding economic benefits. Yarmouth MA, USA: IFAW, International Fund for Animal Welfare, 2009.
2. Cooke JG, Reeves R. Balaena mysticetus. The IUCN Red List of Threatened Species 2018: e.T2467A50347659. http://dx.doi.org/10.2305/IUCN.UK.2018-1.RLTS.T2467A50347659.en. Downloaded on 21 August 2019; 2018.
3. Cooke JG, Zerbini AN. Eubalaena australis. The IUCN Red List of Threatened Species 2018: e.T8153A50354147. http://dx.doi.org/10.2305/IUCN.UK.2018-1.RLTS.T8153A50354147.en. Downloaded on 21 August 2019; 2018.
4. Cooke JG. Eubalaena glacialis. The IUCN Red List of Threatened Species 2018: e.T41712A50380891. http://dx.doi.org/10.2305/IUCN.UK.2018-1.RLTS.T41712A50380891.en. Downloaded on 21 August 2019; 2018.
5. Cooke JG. Balaenoptera acutorostrata. The IUCN Red List of Threatened Species 2018: e.T2474A50348265. http://dx.doi.org/10.2305/IUCN.UK.2018-2.RLTS.T2474A50348265.en. Downloaded on 20 August 2019; 2018.
6. Cooke JG, Zerbini AN, Taylor BL. Balaenoptera bonaerensis. The IUCN Red List of Threatened Species 2018: e.T2480A50350661. http://dx.doi.org/10.2305/IUCN.UK.2018-1.RLTS.T2480A50350661.en. Downloaded on 21 August 2019; 2018.
7. Cooke JG. Balaenoptera borealis. The IUCN Red List of Threatened Species 2018: e.T2475A130482064. http://dx.doi.org/10.2305/IUCN.UK.2018-2.RLTS.T2475A130482064.en. Downloaded on 21 August 2019; 2018.
8. Cooke JG, Brownell Jr RL. Balaenoptera edeni. The IUCN Red List of Threatened Species 2018: e.T2476A50349178. http://dx.doi.org/10.2305/IUCN.UK.2018-1.RLTS.T2476A50349178.en. Downloaded on 21 August 2019; 2'18.
9. Cooke JG. Balaenoptera musculus. The IUCN Red List of Threatened Species 2018: e.T2477A50226195. http://dx.doi.org/10.2305/IUCN.UK.2018-2.RLTS.T2477A50226195.en. Downloaded on 20 August 2019; 2018.
10. Cooke JG. Balaenoptera physalus. The IUCN Red List of Threatened Species 2018: e.T2478A50349982. http://dx.doi.org/10.2305/IUCN.UK.2018-2.RLTS.T2478A50349982.en. Downloaded on 20 August 2019; 2018.
11. Cooke JG. Megaptera novaeangliae. The IUCN Red List of Threatened Species 2018: e.T13006A50362794. http://dx.doi.org/10.2305/IUCN.UK.2018-2.RLTS.T13006A50362794.en. Downloaded on 21 August 2019; 2018.
12.Crespo E, Olavarria C, Dellabianca N, Iñíguez M, Ridoux V, Reeves R. Cephalorhynchus commersonii (errata version published in 2018). The IUCN Red List of Threatened Species 2017: e.T4159A128963283. Downloaded on 21 August 2019; 2018.
13. Heinrich S, Reeves R. Cephalorhynchus eutropia. The IUCN Red List of Threatened Species 2017: e.T4160A50351955. http://dx.doi.org/10.2305/IUCN.UK.2017-3.RLTS.T4160A50351955.en. Downloaded on 21 August 2019; 2017.
14. Elwen S, Gopal K. Cephalorhynchus heavisidii. The IUCN Red List of Threatened Species 2018: e.T4161A50352086. http://dx.doi.org/10.2305/IUCN.UK.2018-2.RLTS.T4161A50352086.en. Downloaded on 20 August 2019; 2018.
15. Reeves RR, Dawson SM, Jefferson TA, Karczmarski L, Laidre K, O’Corry-Crowe G, Rojas-Bracho L, Secchi ER, Slooten E, Smith BD, Wang JY, Zhou K. Cephalorhynchus hectori. The IUCN Red List of Threatened Species 2013: e.T4162A44199757. http://dx.doi.org/10.2305/IUCN.UK.2013-1.RLTS.T4162A44199757.en. Downloaded on 21 August 2019; 2013.
16. Hammond PS, Bearzi G, Bjørge A, Forney K, Karczmarski L, Kasuya T, Perrin WF, Scott MD, Wang JY, Wells RS, Wilson B. Delphinus capensis. The IUCN Red List of Threatened Species 2008: e.T6337A12663800. http://dx.doi.org/10.2305/IUCN.UK.2008.RLTS.T6337A12663800.en. Downloaded on 21 August 2019: 2008.
17. Hammond PS, Bearzi G, Bjørge A, Forney K, Karczmarski L, Kasuya T, Perrin WF, Scott MD, Wang JY, Wells RS, Wilson B. Delphinus delphis. The IUCN Red List of Threatened Species 2008: e.T6336A12649851. http://dx.doi.org/10.2305/IUCN.UK.2008.RLTS.T6336A12649851.en. Downloaded on 21 August 2019; 2008.
18. Minton G, Braulik G, Reeves R. Globicephala macrorhynchus. The IUCN Red List of Threatened Species 2018: e.T9249A50355227. http://dx.doi.org/10.2305/IUCN.UK.2018-2.RLTS.T9249A50355227.en. Downloaded on 21 August 2019; 2018.
19. Minton G, Reeves R, Braulik G. Globicephala melas. The IUCN Red List of Threatened Species 2018: e.T9250A50356171. http://dx.doi.org/10.2305/IUCN.UK.2018-2.RLTS.T9250A50356171.en. Downloaded on 21 August 2019; 2018.
20. Kiszka J, Braulik G. Grampus griseus. The IUCN Red List of Threatened Species 2018: e.T9461A50356660. http://dx.doi.org/10.2305/IUCN.UK.2018-2.RLTS.T9461A50356660.en. Downloaded on 21 August 2019; 2018.
21.Kiszka J, Braulik G. Lagenodelphis hosei. The IUCN Red List of Threatened Species 2018: e.T11140A50360282. http://dx.doi.org/10.2305/IUCN.UK.2018-2.RLTS.T11140A50360282.en. Downloaded on 22 August 2019; 2018.
22. Hammond PS, Bearzi G, Bjørge A, Forney K, Karczmarski L, Kasuya T, Perrin WF, Scott MD, Wang JY, Wells RS, Wilson B. Lagenorhynchus acutus. The IUCN Red List of Threatened Species 2008: e.T11141A3255721. http://dx.doi.org/10.2305/IUCN.UK.2008.RLTS.T11141A3255721.en. Downloaded on 20 August 2019; 2008.
23. Kiszka J, Braulik G. Lagenorhynchus albirostris. The IUCN Red List of Threatened Species 2018: e.T11142A50361346. http://dx.doi.org/10.2305/IUCN.UK.2018-2.RLTS.T11142A50361346.en. Downloaded on 21 August 2019; 2018.
24. Heinrich S, Dellabianca N. Lagenorhynchus australis. The IUCN Red List of Threatened Species 2019: e.T11143A50361589. http://dx.doi.org/10.2305/IUCN.UK.2019-1.RLTS.T11143A50361589.en. Downloaded on 21 August 2019; 2019.
25. Braulik G. Lagenorhynchus cruciger. The IUCN Red List of Threatened Species 2018: e.T11144A50361701. http://dx.doi.org/10.2305/IUCN.UK.2018-2.RLTS.T11144A50361701.en. Downloaded on 21 August 2019; 2018.
26. Ashe E, Braulik G. Lagenorhynchus obliquidens. The IUCN Red List of Threatened Species 2018: e.T11145A50361866. http://dx.doi.org/10.2305/IUCN.UK.2018-2.RLTS.T11145A50361866.en. Downloaded on 21 August 2019; 2018.
27. Alafaro-Shiguieto J, Crespo E, Elwen S, Lundquist D, Mangel J. Lagenorhynchus obscurus. The IUCN Red List of Threatened Species 2019: e.T11146A50362028. http://dx.doi.org/10.2305/IUCN.UK.2019-1.RLTS.T11146A50362028.en. Downloaded on 20 August 2019; 2019.
28. Minton G, Smith BD, Braulik GT, Kreb D, Sutaria D, Reeves R. Orcaella brevirostris (errata version published in 2018). The IUCN Red List of Threatened Species 2017: e.T15419A123790805. http://dx.doi.org/10.2305/IUCN.UK.2017-3.RLTS.T15419A50367860.en. Downloaded on 21 August 2019; 2018.
29. Reeves R, Pitman RL, Ford JKB. Orcinus orca. The IUCN Red List of Threatened Species 2017: e.T15421A50368125. http://dx.doi.org/10.2305/IUCN.UK.2017-3.RLTS.T15421A50368125.en. Downloaded on 21 August 2019; 2017.
30. Kiszka J, Brownell Jr RL. Peponocephala electra. The IUCN Red List of Threatened Species 2019: e.T16564A50369125. http://dx.doi.org/10.2305/IUCN.UK.2019-2.RLTS.T16564A50369125.en. Downloaded on 21 August 2019; 2019.
31. Baird RW. Pseudorca crassidens (errata version published in 2019). The IUCN Red List of Threatened Species 2018: e.T18596A145357488. http://dx.doi.org/10.2305/IUCN.UK.2018-2.RLTS.T18596A145357488.en. Downloaded on 20 August 2019; 2019.
32. Secchi E. Sotalia fluviatilis. The IUCN Red List of Threatened Species 2012: e.T190871A17583369. http://dx.doi.org/10.2305/IUCN.UK.2012.RLTS.T190871A17583369.en. Downloaded on 21 August 2019; 2012.
33. Jefferson TA, Smith BD, Braulik GT, Perrin W. Sousa chinensis (errata version published in 2018). The IUCN Red List of Threatened Species 2017: e.T82031425A123794774. http://dx.doi.org/10.2305/IUCN.UK.2017-3.RLTS.T82031425A50372332.en. Downloaded on 21 August 2019; 2018.
34. Collins T, Braulik GT, Perrin W. Sousa teuszii (errata version published in 2018). The IUCN Red List of Threatened Species 2017: e.T20425A123792572. http://dx.doi.org/10.2305/IUCN.UK.2017-3.RLTS.T20425A50372734.en. Downloaded on 20 August 2019; 2018.
35. Kiszka J, Braulik G. Stenella attenuata. The IUCN Red List of Threatened Species 2018: e.T20729A50373009. http://dx.doi.org/10.2305/IUCN.UK.2018-2.RLTS.T20729A50373009.en. Downloaded on 21 August 2019; 2018.
36. Jefferson TA, Braulik G. Stenella clymene. The IUCN Red List of Threatened Species 2018: e.T20730A50373865. http://dx.doi.org/10.2305/IUCN.UK.2018-2.RLTS.T20730A50373865.en. Downloaded on 21 August 2019; 2018.
37.Braulik G. Stenella coeruleoalba. The IUCN Red List of Threatened Species 2019: e.T20731A50374282. http://dx.doi.org/10.2305/IUCN.UK.2019-1.RLTS.T20731A50374282.en. Downloaded on 21 August 2019; 2019.
38. Braulik G, Jefferson TA. Stenella frontalis. The IUCN Red List of Threatened Species 2018: e.T20732A50375312. http://dx.doi.org/10.2305/IUCN.UK.2018-2.RLTS.T20732A50375312.en. Downloaded on 20 August 2019; 2018.
39. Braulik G, Reeves R. Stenella longirostris. The IUCN Red List of Threatened Species 2018: e.T20733A50375784. http://dx.doi.org/10.2305/IUCN.UK.2018-2.RLTS.T20733A50375784.en. Downloaded on 21 August 2019; 2018.
40. Kiszka J, Baird R, Braulik G. Steno bredanensis. The IUCN Red List of Threatened Species 2019: e.T20738A50376703. http://dx.doi.org/10.2305/IUCN.UK.2019-2.RLTS.T20738A50376703.en. Downloaded on 21 August 2019; 2019.
41. Hammond PS, Bearzi G, Bjørge A, Forney KA, Karkzmarski L, Kasuya T, Perrin WF, Scott MD, Wang JY, Wells RS, Wilson B. Tursiops aduncus. The IUCN Red List of Threatened Species 2012: e.T41714A17600466. http://dx.doi.org/10.2305/IUCN.UK.2012.RLTS.T41714A17600466.en. Downloaded on 21 August 2019; 2012.
42. Wells RS, Natoli A, Braulik G. Tursiops truncatus. The IUCN Red List of Threatened Species 2019: e.T22563A50377908. http://dx.doi.org/10.2305/IUCN.UK.2019-1.RLTS.T22563A50377908.en. Downloaded on 20 August 2019; 2019.
43. Cooke JG. Eschrichtius robustus. The IUCN Red List of Threatened Species 2018: e.T8097A50353881. http://dx.doi.org/10.2305/IUCN.UK.2018-2.RLTS.T8097A50353881.en. Downloaded on 21 August 2019; 2018.
44. da Silva V, Trujillo F, Martin A, Zerbini AN, Crespo E, Aliaga-Rossel E, Reeves R. Inia geoffrensis. The IUCN Red List of Threatened Species 2018: e.T10831A50358152. http://dx.doi.org/10.2305/IUCN.UK.2018-2.RLTS.T10831A50358152.en. Downloaded on 21 August 2019; 2018.
45. Zerbini AN, Secchi E, Crespo E, Danilewicz D, Reeves R. Pontoporia blainvillei (errata version published in 2018). The IUCN Red List of Threatened Species 2017: e.T17978A123792204. http://dx.doi.org/10.2305/IUCN.UK.2017-3.RLTS.T17978A50371075.en. Downloaded on 21 August 2019; 2017.
46. Lowry L, Reeves R, Laidre K. Delphinapterus leucas. The IUCN Red List of Threatened Species 2017: e.T6335A50352346. http://dx.doi.org/10.2305/IUCN.UK.2017-3.RLTS.T6335A50352346.en. Downloaded on 20 August 2019; 2017.
47. Lowry L, Laidre K, Reeves R. Monodon monoceros. The IUCN Red List of Threatened Species 2017: e.T13704A50367651. http://dx.doi.org/10.2305/IUCN.UK.2017-3.RLTS.T13704A50367651.en. Downloaded on 21 August 2019; 2017.
48. Wang JY, Reeves R. Neophocaena phocaenoides. The IUCN Red List of Threatened Species 2017: e.T198920A50386795. http://dx.doi.org/10.2305/IUCN.UK.2017-3.RLTS.T198920A50386795.en. Downloaded on 21 August 2019; 2017.
49. Hammond PS, Bearzi G, Bjørge A, Forney K, Karczmarski L, Kasuya T, Perrin WF, Scott MD, Wang JY, Wells RS, Wilson B. Phocoena phocoena. The IUCN Red List of Threatened Species 2008: e.T17027A6734992. http://dx.doi.org/10.2305/IUCN.UK.2008.RLTS.T17027A6734992.en. Downloaded on 20 August 2019; 2008.
50. Jefferson TA, Braulik G. Phocoenoides dalli. The IUCN Red List of Threatened Species 2018: e.T17032A50370912. http://dx.doi.org/10.2305/IUCN.UK.2018-2.RLTS.T17032A50370912.en. Downloaded on 21 August 2019; 2018.
51. Taylor BL, Baird R, Barlow J, Dawson SM, Ford JKB, Mead JG, Notarbartolo di Sciara G, Wade P, Pitman RL. Kogia breviceps. The IUCN Red List of Threatened Species 2012: e.T11047A17692192. http://dx.doi.org/10.2305/IUCN.UK.2012.RLTS.T11047A17692192.en. Downloaded on 21 August 2019; 2012.
52. Taylor BL, Baird R, Barlow J, Dawson SM, Ford JKB, Mead JG, Notarbartolo di Sciara G, Wade P, Pitman RL. Kogia sima. The IUCN Red List of Threatened Species 2012: e.T11048A17695273. http://dx.doi.org/10.2305/IUCN.UK.2012.RLTS.T11048A17695273.en. Downloaded on 21 August 2019; 2012.
53. Taylor BL, Baird R, Barlow J, Dawson SM, Ford J, Mead JG, Notarbartolo di Sciara G, Wade P, Pitman RL. Physeter macrocephalus. The IUCN Red List of Threatened Species 2008: e.T41755A10554884. http://dx.doi.org/10.2305/IUCN.UK.2008.RLTS.T41755A10554884.en. Downloaded on 21 August 2019; 2008.
54. Braulik GT, Smith BD. Platanista gangetica (amended version of 2017 assessment). The IUCN Red List of Threatened Species 2019: e.T41758A151913336. http://dx.doi.org/10.2305/IUCN.UK.2017-3.RLTS.T41758A151913336.en. Downloaded on 21 August 2019; 2019.
55. Taylor BL, Baird R, Barlow J, Dawson SM, Ford J, Mead JG, Notarbartolo di Sciara G, Wade P, Pitman RL. Berardius arnuxii. The IUCN Red List of Threatened Species 2008: e.T2762A9478212. http://dx.doi.org/10.2305/IUCN.UK.2008.RLTS.T2762A9478212.en. Downloaded on 21 August 2019; 2008.
56. Taylor BL, Baird R, Barlow J, Dawson SM, Ford J, Mead JG, Notarbartolo di Sciara G, Wade P, Pitman RL. Hyperoodon ampullatus. The IUCN Red List of Threatened Species 2008: e.T10707A3208523. http://dx.doi.org/10.2305/IUCN.UK.2008.RLTS.T10707A3208523.en. Downloaded on 21 August 2019; 2008.
57. Taylor BL, Baird R, Barlow J, Dawson SM, Ford J, Mead JG, Notarbartolo di Sciara G, Wade P, Pitman RL. Hyperoodon planifrons. The IUCN Red List of Threatened Species 2008: e.T10708A3208830. http://dx.doi.org/10.2305/IUCN.UK.2008.RLTS.T10708A3208830.en. Downloaded on 21 August 2019; 2008.
58. Taylor BL, Baird R, Barlow J, Dawson SM, Ford J, Mead JG, Notarbartolo di Sciara G, Wade P, Pitman RL. Mesoplodon densirostris. The IUCN Red List of Threatened Species 2008: e.T13244A3426474. http://dx.doi.org/10.2305/IUCN.UK.2008.RLTS.T13244A3426474.en. Downloaded on 21 August 2019; 2008.
59. Taylor BL, Baird R, Barlow J, Dawson SM, Ford J, Mead JG, Notarbartolo di Sciara G, Wade P, Pitman RL. Ziphius cavirostris. The IUCN Red List of Threatened Species 2008: e.T23211A9429826. http://dx.doi.org/10.2305/IUCN.UK.2008.RLTS.T23211A9429826.en. Downloaded on 20 August 2019; 2008.
60. CITES 2019. Available from: www.cites.org.
