# Supplementary material for: From sea monsters to charismatic megafauna: Changes in perception and use of large marine animals
Source: PLoS One. 2019 Dec 31;14(12):e0226810. doi: 10.1371/journal.pone.0226810 (PMC6938407; doi:10.1371/journal.pone.0226810)
Supplement: S2 Table — TL: total length. All data from: Froese R, Pauly D. Editors. FishBase. World Wide Web electronic publication. www.fishbase.org, version (02/2018); 2018. (XLSX) [file pone.0226810.s002.xlsx]

## Sheet: Table legend
S2 Table. Maximum size of elasmobranch species. TL: total length. All data from: Froese R, Pauly D. Editors. FishBase. World Wide Web electronic publication. www.fishbase.org, version (02/2018); 2018

## Sheet: elasmobranch species
Family	species	TL max (m)	TL max shark watching
Alopiidae	Alopias pelagicus		4.28
Alopiidae	Alopias superciliosus		4.88
Alopiidae	Alopias vulpinus		5.73
Carcharhinidae	Carcharhinus albimarginatus		3
Carcharhinidae	Carcharhinus amblyrhynchos		2.5
Carcharhinidae	Carcharhinus brachyurus		3.25
Carcharhinidae	Carcharhinus falciformis		3.5
Carcharhinidae	Carcharhinus galapagensis		3.7
Carcharhinidae	Carcharhinus leucas		4
Carcharhinidae	Carcharhinus limbatus		2.75
Carcharhinidae	Carcharhinus longimanus		4
Carcharhinidae	Carcharhinus melanopterus		2
Carcharhinidae	Carcharhinus obscurus		4.2
Carcharhinidae	Carcharhinus perezii		3
Carcharhinidae	Carcharhinus plumbeus		2.5
Carcharhinidae	Galeocerdo cuvier		7.5
Carcharhinidae	Negaprion brevirostris		3.4
Carcharhinidae	Prionace glauca		4
Carcharhinidae	Triaenodon obesus		2.13
Cetorhinidae	Cetorhinus maximus		15.2
Dasyatidae	Hypanus americanus		2
Ginglymostomatidae	Ginglymostoma cirratum		4.3
Hemiscylliidae	Chiloscyllium indicum		0.7
Hexanchidae	Hexanchus griseus		4.8
Lamnidae	Carcharodon carcharias		5.94
Lamnidae	Isurus oxyrinchus		4.45
Myliobatidae	Manta alfredi		5
Myliobatidae	Manta birostris		9
Myliobatidae	Mobula mobular		5.2
Myliobatidae	Mobula tarapacana		3.3
Myliobatidae	Mobula thurstoni		2.2
Odontaspididae	Carcharias taurus		3.3
Orectolobidae	Orectolobus maculatus		3.2
Orectolobidae	Orectolobus ornatus		2.9
Rhincodontidae	Rhincodon typus		20
Scyliorhinidae	Cephaloscyllium laticeps		1.5
Sphyrnidae	Sphyrna lewini		4.3
Sphyrnidae	Sphyrna mokarran		6.1
Squatinidae	Squatina squatina		2.44
Stegostomatidae	Stegostoma fasciatum		3.5
Hypnidae	Hypnos monopterygius	0.7
Anacanthobatidae	Anacanthobatis americana	0.4
Anacanthobatidae	Anacanthobatis donghaiensis	0.4
Anacanthobatidae	Anacanthobatis folirostris	0.4
Anacanthobatidae	Anacanthobatis longirostris	0.8
Anacanthobatidae	Anacanthobatis marmorata	0.3
Anacanthobatidae	Anacanthobatis nanhaiensis
Anacanthobatidae	Indobatis ori	0.4
Anacanthobatidae	Sinobatis borneensis	0.4
Anacanthobatidae	Sinobatis brevicauda	0.4
Anacanthobatidae	Sinobatis bulbicauda	0.5
Anacanthobatidae	Sinobatis caerulea	0.7
Anacanthobatidae	Sinobatis filicauda	0.6
Anacanthobatidae	Sinobatis kotlyari	0.3
Anacanthobatidae	Sinobatis melanosoma	0.6
Anacanthobatidae	Sinobatis stenosoma	0.5
Arhynchobatidae	Arhynchobatis asperrimus	0.8
Arhynchobatidae	Atlantoraja castelnaui	1.3
Arhynchobatidae	Atlantoraja cyclophora	0.8
Arhynchobatidae	Atlantoraja platana	0.8
Arhynchobatidae	Bathyraja abyssicola	1.6
Arhynchobatidae	Bathyraja aguja
Arhynchobatidae	Bathyraja albomaculata	0.2
Arhynchobatidae	Bathyraja aleutica	1.6
Arhynchobatidae	Bathyraja andriashevi	0.8
Arhynchobatidae	Bathyraja bergi
Arhynchobatidae	Bathyraja brachyurops	0.7
Arhynchobatidae	Bathyraja caeluronigricans	0.7
Arhynchobatidae	Bathyraja cousseauae	0.9
Arhynchobatidae	Bathyraja diplotaenia
Arhynchobatidae	Bathyraja eatonii	1
Arhynchobatidae	Bathyraja fedorovi	0.7
Arhynchobatidae	Bathyraja griseocauda	0.5
Arhynchobatidae	Bathyraja hesperafricana	3.4
Arhynchobatidae	Bathyraja interrupta	0.9
Arhynchobatidae	Bathyraja irrasa	1.2
Arhynchobatidae	Bathyraja ishiharai
Arhynchobatidae	Bathyraja isotrachys	0.8
Arhynchobatidae	Bathyraja leucomelanos	0.9
Arhynchobatidae	Bathyraja lindbergi	0.6
Arhynchobatidae	Bathyraja longicauda
Arhynchobatidae	Bathyraja maccaini	1.2
Arhynchobatidae	Bathyraja macloviana
Arhynchobatidae	Bathyraja maculata	1.2
Arhynchobatidae	Bathyraja magellanica
Arhynchobatidae	Bathyraja mariposa	0.8
Arhynchobatidae	Bathyraja matsubarai	1.3
Arhynchobatidae	Bathyraja meridionalis	1.2
Arhynchobatidae	Bathyraja minispinosa	0.8
Arhynchobatidae	Bathyraja multispinis
Arhynchobatidae	Bathyraja murrayi	0.6
Arhynchobatidae	Bathyraja notoroensis	0.6
Arhynchobatidae	Bathyraja pallida	1.6
Arhynchobatidae	Bathyraja panthera	1.1
Arhynchobatidae	Bathyraja papilionifera
Arhynchobatidae	Bathyraja parmifera	1.3
Arhynchobatidae	Bathyraja peruana
Arhynchobatidae	Bathyraja pseudoisotrachys	1
Arhynchobatidae	Bathyraja richardsoni	1.8
Arhynchobatidae	Bathyraja scaphiops	1.1
Arhynchobatidae	Bathyraja schroederi
Arhynchobatidae	Bathyraja shuntovi	1.4
Arhynchobatidae	Bathyraja simoterus	1
Arhynchobatidae	Bathyraja smirnovi	1
Arhynchobatidae	Bathyraja smithii	1.2
Arhynchobatidae	Bathyraja spinicauda	1.7
Arhynchobatidae	Bathyraja spinosissima	1.5
Arhynchobatidae	Bathyraja taranetzi	0.7
Arhynchobatidae	Bathyraja trachouros
Arhynchobatidae	Bathyraja trachura	0.9
Arhynchobatidae	Bathyraja tunae	1
Arhynchobatidae	Bathyraja tzinovskii	0.7
Arhynchobatidae	Bathyraja violacea	1
Arhynchobatidae	Brochiraja aenigma	0.4
Arhynchobatidae	Brochiraja albilabiata	0.6
Arhynchobatidae	Brochiraja asperula	0.5
Arhynchobatidae	Brochiraja heuresa	0.4
Arhynchobatidae	Brochiraja leviveneta	0.5
Arhynchobatidae	Brochiraja microspinifera	0.3
Arhynchobatidae	Brochiraja spinifera	0.8
Arhynchobatidae	Brochiraja vittacauda	0.7
Arhynchobatidae	Insentiraja laxipella
Arhynchobatidae	Insentiraja subtilispinosa	0.6
Arhynchobatidae	Irolita waitii	0.5
Arhynchobatidae	Irolita westraliensis	0.4
Arhynchobatidae	Notoraja alisae	0.5
Arhynchobatidae	Notoraja azurea	0.6
Arhynchobatidae	Notoraja fijiensis	0.3
Arhynchobatidae	Notoraja hirticauda	0.5
Arhynchobatidae	Notoraja inusitata	0.4
Arhynchobatidae	Notoraja lira	0.4
Arhynchobatidae	Notoraja longiventralis	0.4
Arhynchobatidae	Notoraja ochroderma
Arhynchobatidae	Notoraja sapphira	0.4
Arhynchobatidae	Notoraja sticta	0.6
Arhynchobatidae	Notoraja tobitukai	0.5
Arhynchobatidae	Pavoraja alleni	0.4
Arhynchobatidae	Pavoraja arenaria	0.3
Arhynchobatidae	Pavoraja mosaica	0.3
Arhynchobatidae	Pavoraja nitida	0.4
Arhynchobatidae	Pavoraja pseudonitida	0.4
Arhynchobatidae	Pavoraja umbrosa	0.4
Arhynchobatidae	Psammobatis bergi
Arhynchobatidae	Psammobatis extenta	0.2
Arhynchobatidae	Psammobatis lentiginosa	0.5
Arhynchobatidae	Psammobatis normani
Arhynchobatidae	Psammobatis parvacauda
Arhynchobatidae	Psammobatis rudis
Arhynchobatidae	Psammobatis rutrum	0.3
Arhynchobatidae	Psammobatis scobina
Arhynchobatidae	Pseudoraja fischeri
Arhynchobatidae	Rhinoraja kujiensis
Arhynchobatidae	Rhinoraja longicauda
Arhynchobatidae	Rhinoraja odai
Arhynchobatidae	Rioraja agassizii	0.3
Arhynchobatidae	Sympterygia acuta	1.5
Arhynchobatidae	Sympterygia bonapartii	0.6
Arhynchobatidae	Sympterygia brevicaudata	0.4
Arhynchobatidae	Sympterygia lima
Brachaeluridae	Brachaelurus colcloughi	0.8
Brachaeluridae	Brachaelurus waddi	1.2
Carcharhinidae	Carcharhinus acronotus	2
Carcharhinidae	Carcharhinus altimus	3
Carcharhinidae	Carcharhinus amboinensis	2.8
Carcharhinidae	Carcharhinus borneensis	0.7
Carcharhinidae	Carcharhinus brevipinna	3
Carcharhinidae	Carcharhinus cautus	1.5
Carcharhinidae	Carcharhinus cerdale	1.4
Carcharhinidae	Carcharhinus coatesi	0.88
Carcharhinidae	Carcharhinus dussumieri	1
Carcharhinidae	Carcharhinus fitzroyensis	1.35
Carcharhinidae	Carcharhinus hemiodon	2
Carcharhinidae	Carcharhinus humani	0.84
Carcharhinidae	Carcharhinus isodon	1.9
Carcharhinidae	Carcharhinus leiodon	0.75
Carcharhinidae	Carcharhinus macloti	1.1
Carcharhinidae	Carcharhinus macrops
Carcharhinidae	Carcharhinus porosus	1.5
Carcharhinidae	Carcharhinus sealei	1
Carcharhinidae	Carcharhinus signatus	2.8
Carcharhinidae	Carcharhinus sorrah	1.6
Carcharhinidae	Carcharhinus tilstoni	2
Carcharhinidae	Carcharhinus tjutjot	0.94
Carcharhinidae	Carcharias tricuspidatus	3.7
Carcharhinidae	Glyphis fowlerae	0.78
Carcharhinidae	Glyphis gangeticus	2.04
Carcharhinidae	Glyphis garricki	2.5
Carcharhinidae	Glyphis glyphis	1.75
Carcharhinidae	Glyphis siamensis
Carcharhinidae	Isogomphodon oxyrhynchus	1.6
Carcharhinidae	Lamiopsis temminckii	1.7
Carcharhinidae	Lamiopsis tephrodes	1.28
Carcharhinidae	Loxodon macrorhinus	0.98
Carcharhinidae	Nasolamia velox	1.5
Carcharhinidae	Negaprion acutidens	3.8
Carcharhinidae	Odontaspis ferox	4.5
Carcharhinidae	Odontaspis noronhai	3.67
Carcharhinidae	Pseudocarcharias kamoharai	1.22
Carcharhinidae	Rhizoprionodon acutus	1.75
Carcharhinidae	Rhizoprionodon lalandii	0.77
Carcharhinidae	Rhizoprionodon longurio	1.54
Carcharhinidae	Rhizoprionodon oligolinx	0.7
Carcharhinidae	Rhizoprionodon porosus	1.1
Carcharhinidae	Rhizoprionodon taylori	0.69
Carcharhinidae	Rhizoprionodon terraenovae	1.1
Carcharhinidae	Scoliodon laticaudus	1
Carcharhinidae	Scoliodon macrorhynchos	0.71
Centrophoridae	Centrophorus atromarginatus	0.9
Centrophoridae	Centrophorus granulosus	1.7
Centrophoridae	Centrophorus harrissoni	1.1
Centrophoridae	Centrophorus isodon	1.1
Centrophoridae	Centrophorus lusitanicus	1.6
Centrophoridae	Centrophorus moluccensis	1
Centrophoridae	Centrophorus seychellorum	0.8
Centrophoridae	Centrophorus squamosus	1.6
Centrophoridae	Centrophorus tessellatus	0.9
Centrophoridae	Centrophorus uyato	1.1
Centrophoridae	Centrophorus westraliensis	0.9
Centrophoridae	Centrophorus zeehaani	0.9
Centrophoridae	Deania calcea	1.2
Centrophoridae	Deania hystricosa	0.8
Centrophoridae	Deania profundorum	0.8
Centrophoridae	Deania quadrispinosa	1.2
Chlamydoselachidae	Chlamydoselachus africana	1.2
Chlamydoselachidae	Chlamydoselachus anguineus	2
Dalatiidae	Dalatias licha	1.8
Dalatiidae	Euprotomicroides zantedeschia	0.4
Dalatiidae	Euprotomicrus bispinatus	0.3
Dalatiidae	Heteroscymnoides marleyi	0.3
Dalatiidae	Isistius brasiliensis	0.5
Dalatiidae	Isistius plutodus	0.4
Dalatiidae	Mollisquama parini
Dalatiidae	Squaliolus aliae	0.2
Dalatiidae	Squaliolus laticaudus	0.3
Dasyatidae	Dasyatis akajei	2
Dasyatidae	Dasyatis bennettii	0.5
Dasyatidae	Dasyatis brevicaudata	4.3
Dasyatidae	Dasyatis brevis	1.9
Dasyatidae	Dasyatis centroura	3
Dasyatidae	Dasyatis chrysonota	0.8
Dasyatidae	Dasyatis colarensis	2.1
Dasyatidae	Dasyatis dipterura	1.2
Dasyatidae	Dasyatis fluviorum	1.3
Dasyatidae	Dasyatis garouaensis	0.4
Dasyatidae	Dasyatis geijskesi	1.5
Dasyatidae	Dasyatis gigantea	1.8
Dasyatidae	Dasyatis guttata	2
Dasyatidae	Dasyatis hastata	1
Dasyatidae	Dasyatis hypostigma	0.7
Dasyatidae	Dasyatis izuensis	0.4
Dasyatidae	Dasyatis laevigata
Dasyatidae	Dasyatis laosensis	0.6
Dasyatidae	Dasyatis lata	1
Dasyatidae	Dasyatis longa	2.6
Dasyatidae	Dasyatis margarita	1
Dasyatidae	Dasyatis margaritella	0.3
Dasyatidae	Dasyatis marianae	0.4
Dasyatidae	Dasyatis marmorata	0.6
Dasyatidae	Dasyatis matsubarai
Dasyatidae	Dasyatis microps	3.2
Dasyatidae	Dasyatis multispinosa
Dasyatidae	Dasyatis navarrae
Dasyatidae	Dasyatis parvonigra	0.5
Dasyatidae	Dasyatis pastinaca	0.6
Dasyatidae	Dasyatis rudis	3.2
Dasyatidae	Dasyatis sabina	0.6
Dasyatidae	Dasyatis say	1
Dasyatidae	Dasyatis sinensis
Dasyatidae	Dasyatis thetidis	4
Dasyatidae	Dasyatis tortonesei	0.8
Dasyatidae	Dasyatis ukpam	1.2
Dasyatidae	Dasyatis ushiei	2
Dasyatidae	Himantura alcockii
Dasyatidae	Himantura astra	1.8
Dasyatidae	Himantura australis	1.4
Dasyatidae	Himantura bleekeri	1.1
Dasyatidae	Himantura dalyensis	1.2
Dasyatidae	Himantura fai	1.8
Dasyatidae	Himantura fava	1.2
Dasyatidae	Himantura fluviatilis	1
Dasyatidae	Himantura gerrardi	2
Dasyatidae	Himantura granulata	1.4
Dasyatidae	Himantura hortlei	0.7
Dasyatidae	Himantura imbricata	0.3
Dasyatidae	Himantura jenkinsii	1.3
Dasyatidae	Himantura kittipongi	0.3
Dasyatidae	Himantura krempfi	0.4
Dasyatidae	Himantura leoparda	1.1
Dasyatidae	Himantura lobistoma	1
Dasyatidae	Himantura marginata	1.8
Dasyatidae	Himantura microphthalma
Dasyatidae	Himantura oxyrhyncha	0.4
Dasyatidae	Himantura pacifica	1.5
Dasyatidae	Himantura pareh
Dasyatidae	Himantura pastinacoides	0.8
Dasyatidae	Himantura polylepis	2.4
Dasyatidae	Himantura randalli	0.4
Dasyatidae	Himantura schmardae	2
Dasyatidae	Himantura signifer	0.6
Dasyatidae	Himantura toshi	0.9
Dasyatidae	Himantura tutul	1.2
Dasyatidae	Himantura uarnacoides	1.2
Dasyatidae	Himantura uarnak	2
Dasyatidae	Himantura undulata	4.1
Dasyatidae	Himantura walga	1
Dasyatidae	Makararaja chindwinensis	1
Dasyatidae	Neotrygon annotata	0.4
Dasyatidae	Neotrygon kuhlii	0.7
Dasyatidae	Neotrygon leylandi	0.3
Dasyatidae	Neotrygon ningalooensis	0.3
Dasyatidae	Neotrygon picta	0.2
Dasyatidae	Pastinachus ater
Dasyatidae	Pastinachus gracilicaudus	0.7
Dasyatidae	Pastinachus sephen	1.8
Dasyatidae	Pastinachus solocirostris	0.5
Dasyatidae	Pastinachus stellurostris	0.4
Dasyatidae	Pteroplatytrygon violacea	1
Dasyatidae	Taeniura grabata	2.5
Dasyatidae	Taeniura lessoni	0.2
Dasyatidae	Taeniura lymma	0.4
Dasyatidae	Taeniurops meyeni	3.3
Dasyatidae	Telatrygon acutirostra	0.1
Dasyatidae	Telatrygon biasa	0.3
Dasyatidae	Telatrygon zugei	0.3
Dasyatidae	Urogymnus acanthobothrium	1.6
Dasyatidae	Urogymnus asperrimus	1.5
Echinorhinidae	Echinorhinus brucus	3.1
Echinorhinidae	Echinorhinus cookei	4
Etmopteridae	Aculeola nigra	0.6
Etmopteridae	Centroscyllium excelsum	0.6
Etmopteridae	Centroscyllium fabricii	1.1
Etmopteridae	Centroscyllium granulatum	0.3
Etmopteridae	Centroscyllium kamoharai	0.6
Etmopteridae	Centroscyllium nigrum	0.5
Etmopteridae	Centroscyllium ornatum	0.3
Etmopteridae	Centroscyllium ritteri	0.4
Etmopteridae	Etmopterus alphus	0.4
Etmopteridae	Etmopterus baxteri	0.8
Etmopteridae	Etmopterus benchleyi	0.3
Etmopteridae	Etmopterus bigelowi	0.7
Etmopteridae	Etmopterus brachyurus	0.5
Etmopteridae	Etmopterus bullisi	0.2
Etmopteridae	Etmopterus burgessi
Etmopteridae	Etmopterus carteri	0.2
Etmopteridae	Etmopterus caudistigmus	0.3
Etmopteridae	Etmopterus compagnoi	0.8
Etmopteridae	Etmopterus decacuspidatus	0.3
Etmopteridae	Etmopterus dianthus	0.4
Etmopteridae	Etmopterus dislineatus	0.5
Etmopteridae	Etmopterus evansi	0.3
Etmopteridae	Etmopterus fusus	0.3
Etmopteridae	Etmopterus gracilispinis	0.4
Etmopteridae	Etmopterus granulosus	0.6
Etmopteridae	Etmopterus hillianus	0.5
Etmopteridae	Etmopterus joungi	0.4
Etmopteridae	Etmopterus litvinovi
Etmopteridae	Etmopterus lucifer	0.5
Etmopteridae	Etmopterus molleri	0.5
Etmopteridae	Etmopterus perryi	0.2
Etmopteridae	Etmopterus polli	0.3
Etmopteridae	Etmopterus princeps	0.8
Etmopteridae	Etmopterus pseudosqualiolus	0.4
Etmopteridae	Etmopterus pusillus	0.5
Etmopteridae	Etmopterus pycnolepis
Etmopteridae	Etmopterus robinsi	0.3
Etmopteridae	Etmopterus schultzi	0.3
Etmopteridae	Etmopterus sculptus	0.5
Etmopteridae	Etmopterus sentosus	0.3
Etmopteridae	Etmopterus spinax	0.6
Etmopteridae	Etmopterus splendidus	0.3
Etmopteridae	Etmopterus tasmaniensis
Etmopteridae	Etmopterus unicolor	0.6
Etmopteridae	Etmopterus viator	0.5
Etmopteridae	Etmopterus villosus	0.5
Etmopteridae	Etmopterus virens	0.2
Etmopteridae	Miroscyllium sheikoi
Etmopteridae	Trigonognathus kabeyai	0.5
Ginglymostomatidae	Ginglymostoma unami	2.1
Ginglymostomatidae	Nebrius ferrugineus	3.2
Ginglymostomatidae	Pseudoginglymostoma brevicaudatum	0.8
Gymnuridae	Gymnura afuerae
Gymnuridae	Gymnura altavela	4
Gymnuridae	Gymnura australis	0.7
Gymnuridae	Gymnura bimaculata
Gymnuridae	Gymnura crebripunctata	0.3
Gymnuridae	Gymnura crooki
Gymnuridae	Gymnura hirundo	1.7
Gymnuridae	Gymnura japonica	1
Gymnuridae	Gymnura marmorata	1
Gymnuridae	Gymnura micrura	1.4
Gymnuridae	Gymnura natalensis	2.5
Gymnuridae	Gymnura poecilura	2.5
Gymnuridae	Gymnura tentaculata
Gymnuridae	Gymnura zonura	1.1
Hemigaleidae	Chaenogaleus macrostoma	1
Hemigaleidae	Hemigaleus australiensis	1.1
Hemigaleidae	Hemigaleus microstoma	1.14
Hemigaleidae	Hemipristis elongata	2.4
Hemigaleidae	Paragaleus leucolomatus	0.96
Hemigaleidae	Paragaleus pectoralis	1.4
Hemigaleidae	Paragaleus randalli	0.48
Hemigaleidae	Paragaleus tengi	0.88
Hemiscylliidae	Chiloscyllium arabicum	0.8
Hemiscylliidae	Chiloscyllium burmensis	0.6
Hemiscylliidae	Chiloscyllium caeruleopunctatum	0.7
Hemiscylliidae	Chiloscyllium griseum	0.8
Hemiscylliidae	Chiloscyllium hasseltii	0.6
Hemiscylliidae	Chiloscyllium plagiosum	1
Hemiscylliidae	Chiloscyllium punctatum	1.3
Hemiscylliidae	Hemiscyllium freycineti	0.7
Hemiscylliidae	Hemiscyllium galei	0.6
Hemiscylliidae	Hemiscyllium hallstromi	0.8
Hemiscylliidae	Hemiscyllium halmahera	0.7
Hemiscylliidae	Hemiscyllium henryi	0.8
Hemiscylliidae	Hemiscyllium michaeli	0.7
Hemiscylliidae	Hemiscyllium ocellatum	1.1
Hemiscylliidae	Hemiscyllium strahani	0.8
Hemiscylliidae	Hemiscyllium trispeculare	0.8
Heterodontidae	Heterodontus francisci	1.2
Heterodontidae	Heterodontus galeatus	1.52
Heterodontidae	Heterodontus japonicus	1.2
Heterodontidae	Heterodontus mexicanus	1.7
Heterodontidae	Heterodontus omanensis	0.56
Heterodontidae	Heterodontus portusjacksoni	1.65
Heterodontidae	Heterodontus quoyi	1.07
Heterodontidae	Heterodontus ramalheira	0.64
Heterodontidae	Heterodontus zebra	1.25
Hexanchidae	Heptranchias perlo	1.4
Hexanchidae	Hexanchus nakamurai	1.8
Hexanchidae	Notorynchus cepedianus	3
Hexatrygonidae	Hexatrygon bickelli	1.4
Lamnidae	Isurus paucus	4.27
Lamnidae	Lamna ditropis	3.05
Lamnidae	Lamna nasus	3.5
Leptochariidae	Leptocharias smithii	0.82
Megachasmidae	Megachasma pelagios	7.09
Mitsukurinidae	Mitsukurina owstoni	6.17
Myliobatidae	Aetobatus flagellum	0.7
Myliobatidae	Aetobatus narinari	3.3
Myliobatidae	Aetobatus narutobiei	1.5
Myliobatidae	Aetobatus ocellatus	1.5
Myliobatidae	Aetomylaeus asperrimus	0.8
Myliobatidae	Aetomylaeus bovinus	2.2
Myliobatidae	Aetomylaeus caeruleofasciatus	0.6
Myliobatidae	Aetomylaeus maculatus	2
Myliobatidae	Aetomylaeus milvus
Myliobatidae	Aetomylaeus nichofii	0.7
Myliobatidae	Aetomylaeus vespertilio	2.4
Myliobatidae	Mobula eregoodootenkee	1
Myliobatidae	Mobula hypostoma	1.2
Myliobatidae	Mobula japanica	3.1
Myliobatidae	Mobula kuhlii	1.2
Myliobatidae	Mobula munkiana	2.2
Myliobatidae	Mobula rochebrunei	1.3
Myliobatidae	Myliobatis aquila	1.8
Myliobatidae	Myliobatis australis	1.2
Myliobatidae	Myliobatis californica	1.8
Myliobatidae	Myliobatis chilensis
Myliobatidae	Myliobatis freminvillei	1
Myliobatidae	Myliobatis goodei	1.3
Myliobatidae	Myliobatis hamlyni	0.5
Myliobatidae	Myliobatis longirostris	1
Myliobatidae	Myliobatis peruvianus	0.5
Myliobatidae	Myliobatis ridens	0.7
Myliobatidae	Myliobatis tenuicaudatus	1.5
Myliobatidae	Myliobatis tobijei	1.5
Myliobatidae	Rhinoptera adspersa	1
Myliobatidae	Rhinoptera bonasus	2.1
Myliobatidae	Rhinoptera brasiliensis	0.9
Myliobatidae	Rhinoptera javanica	1.5
Myliobatidae	Rhinoptera jayakari
Myliobatidae	Rhinoptera marginata	2
Myliobatidae	Rhinoptera neglecta	0.9
Myliobatidae	Rhinoptera steindachneri	0.9
Narcinidae	Benthobatis kreffti	0.3
Narcinidae	Benthobatis marcida	0.5
Narcinidae	Benthobatis moresbyi	0.39
Narcinidae	Benthobatis yangi	0.21
Narcinidae	Diplobatis colombiensis
Narcinidae	Diplobatis guamachensis
Narcinidae	Diplobatis ommata	0.25
Narcinidae	Diplobatis pictus	0.14
Narcinidae	Discopyge castelloi	0.31
Narcinidae	Discopyge tschudii	0.54
Narcinidae	Narcine atzi	0.36
Narcinidae	Narcine bancroftii
Narcinidae	Narcine brasiliensis	0.54
Narcinidae	Narcine brevilabiata
Narcinidae	Narcine brunnea	0.22
Narcinidae	Narcine entemedor	0.76
Narcinidae	Narcine insolita	0.36
Narcinidae	Narcine lasti	0.36
Narcinidae	Narcine leoparda
Narcinidae	Narcine lingula	0.33
Narcinidae	Narcine maculata	0.33
Narcinidae	Narcine nelsoni	0.35
Narcinidae	Narcine oculifera	0.35
Narcinidae	Narcine ornata	0.24
Narcinidae	Narcine prodorsalis	0.4
Narcinidae	Narcine rierai	0.3
Narcinidae	Narcine tasmaniensis	0.47
Narcinidae	Narcine timlei	0.38
Narcinidae	Narcine vermiculatus	0.6
Narcinidae	Narcine westraliensis	0.29
Narkidae	Crassinarke dormitor
Narkidae	Electrolux addisoni	0.52
Narkidae	Heteronarce bentuviai	0.18
Narkidae	Heteronarce garmani	0.25
Narkidae	Heteronarce mollis	0.22
Narkidae	Heteronarce prabhui
Narkidae	Narke capensis	0.38
Narkidae	Narke dipterygia	0.18
Narkidae	Narke japonica	0.4
Narkidae	Temera hardwickii	0.46
Narkidae	Typhlonarke aysoni	0.38
Narkidae	Typhlonarke tarakea	0.35
Orectolobidae	Eucrossorhinus dasypogon	3.6
Orectolobidae	Orectolobus floridus	0.8
Orectolobidae	Orectolobus halei	2.6
Orectolobidae	Orectolobus hutchinsi	1.5
Orectolobidae	Orectolobus japonicus	1.2
Orectolobidae	Orectolobus leptolineatus	1.2
Orectolobidae	Orectolobus parvimaculatus	0.9
Orectolobidae	Orectolobus reticulatus	0.5
Orectolobidae	Orectolobus wardi	0.6
Orectolobidae	Sutorectus tentaculatus	0.9
Oxynotidae	Oxynotus bruniensis	0.6
Oxynotidae	Oxynotus caribbaeus	0.5
Oxynotidae	Oxynotus centrina	1.5
Oxynotidae	Oxynotus japonicus	0.5
Oxynotidae	Oxynotus paradoxus	1.2
Parascylliidae	Cirrhoscyllium expolitum	0.3
Parascylliidae	Cirrhoscyllium formosanum	0.4
Parascylliidae	Cirrhoscyllium japonicum	0.5
Parascylliidae	Parascyllium collare	0.9
Parascylliidae	Parascyllium elongatum	0.4
Parascylliidae	Parascyllium ferrugineum	0.8
Parascylliidae	Parascyllium sparsimaculatum	0.8
Parascylliidae	Parascyllium variolatum	0.9
Plesiobatidae	Plesiobatis daviesi	2.7
Potamotrygonidae	Heliotrygon gomesi	0.1
Potamotrygonidae	Heliotrygon rosai	0.8
Potamotrygonidae	Paratrygon aiereba	0.8
Potamotrygonidae	Plesiotrygon iwamae	0.6
Potamotrygonidae	Plesiotrygon nana	0.3
Potamotrygonidae	Potamotrygon amandae	0.3
Potamotrygonidae	Potamotrygon boesemani	0.4
Potamotrygonidae	Potamotrygon brachyura	1
Potamotrygonidae	Potamotrygon constellata	0.6
Potamotrygonidae	Potamotrygon falkneri	0.6
Potamotrygonidae	Potamotrygon henlei	0.5
Potamotrygonidae	Potamotrygon humerosa
Potamotrygonidae	Potamotrygon hystrix	0.4
Potamotrygonidae	Potamotrygon leopoldi	1.1
Potamotrygonidae	Potamotrygon limai	0.7
Potamotrygonidae	Potamotrygon magdalenae	0.4
Potamotrygonidae	Potamotrygon marinae
Potamotrygonidae	Potamotrygon motoro	0.5
Potamotrygonidae	Potamotrygon ocellata	0.2
Potamotrygonidae	Potamotrygon orbignyi	0.4
Potamotrygonidae	Potamotrygon pantanensis	0.3
Potamotrygonidae	Potamotrygon schroederi	0.6
Potamotrygonidae	Potamotrygon schuhmacheri	0.3
Potamotrygonidae	Potamotrygon scobina	0.5
Potamotrygonidae	Potamotrygon signata	0.3
Potamotrygonidae	Potamotrygon tatianae	0.4
Potamotrygonidae	Potamotrygon tigrina
Potamotrygonidae	Potamotrygon yepezi	0.4
Pristidae	Anoxypristis cuspidata	4.7
Pristidae	Pristis clavata	1.4
Pristidae	Pristis microdon	7
Pristidae	Pristis pectinata	7.6
Pristidae	Pristis perotteti	6.5
Pristidae	Pristis pristis	7.5
Pristidae	Pristis zijsron	7.3
Pristiophoridae	Pliotrema warreni	1.7
Pristiophoridae	Pristiophorus cirratus	1.4
Pristiophoridae	Pristiophorus delicatus	0.8
Pristiophoridae	Pristiophorus japonicus	1.4
Pristiophoridae	Pristiophorus lanae	0.8
Pristiophoridae	Pristiophorus nancyae	0.6
Pristiophoridae	Pristiophorus nudipinnis	1.2
Pristiophoridae	Pristiophorus schroederi	0.8
Proscylliidae	Ctenacis fehlmanni	0.52
Proscylliidae	Eridacnis barbouri	2
Proscylliidae	Eridacnis radcliffei	0.24
Proscylliidae	Eridacnis sinuans	0.37
Proscylliidae	Proscyllium habereri	0.65
Proscylliidae	Proscyllium magnificum	0.49
Proscylliidae	Proscyllium venustum	0.6
Pseudotriakidae	Gollum attenuatus	1.09
Pseudotriakidae	Gollum suluensis	0.58
Pseudotriakidae	Planonasus parini	0.53
Pseudotriakidae	Pseudotriakis microdon	2.95
Rajidae	Amblyraja badia	1
Rajidae	Amblyraja doellojuradoi
Rajidae	Amblyraja frerichsi
Rajidae	Amblyraja georgiana	1
Rajidae	Amblyraja hyperborea	1.1
Rajidae	Amblyraja jenseni	0.9
Rajidae	Amblyraja radiata	1.1
Rajidae	Amblyraja reversa
Rajidae	Amblyraja robertsi	0.8
Rajidae	Amblyraja taaf	0.9
Rajidae	Beringraja binoculata	2.4
Rajidae	Beringraja pulchra
Rajidae	Breviraja claramaculata	0.3
Rajidae	Breviraja colesi
Rajidae	Breviraja marklei	0.4
Rajidae	Breviraja mouldi
Rajidae	Breviraja nigriventralis	0.4
Rajidae	Breviraja spinosa	0.2
Rajidae	Cruriraja andamanica
Rajidae	Cruriraja atlantis
Rajidae	Cruriraja cadenati
Rajidae	Cruriraja durbanensis	0.2
Rajidae	Cruriraja hulleyi	0.6
Rajidae	Cruriraja parcomaculata	0.55
Rajidae	Cruriraja poeyi	0.33
Rajidae	Cruriraja rugosa
Rajidae	Dactylobatus armatus	0.32
Rajidae	Dactylobatus clarkii	0.59
Rajidae	Dentiraja australis	0.5
Rajidae	Dentiraja cerva	0.6
Rajidae	Dentiraja confusa	0.7
Rajidae	Dentiraja endeavouri	0.37
Rajidae	Dentiraja falloarga	0.49
Rajidae	Dentiraja flindersi	0.33
Rajidae	Dentiraja healdi	0.72
Rajidae	Dentiraja lemprieri	0.52
Rajidae	Dentiraja polyommata	0.36
Rajidae	Dipturus acrobelus	1.37
Rajidae	Dipturus amphispinus	0.9
Rajidae	Dipturus apricus	0.76
Rajidae	Dipturus argentinensis	0.93
Rajidae	Dipturus batis	2.85
Rajidae	Dipturus bullisi	0.48
Rajidae	Dipturus campbelli	0.66
Rajidae	Dipturus canutus	0.9
Rajidae	Dipturus crosnieri
Rajidae	Dipturus diehli	1.01
Rajidae	Dipturus doutrei	1
Rajidae	Dipturus ecuadoriensis
Rajidae	Dipturus flavirostris
Rajidae	Dipturus garricki	1
Rajidae	Dipturus gigas	1.4
Rajidae	Dipturus grahami	0.64
Rajidae	Dipturus gudgeri	1.4
Rajidae	Dipturus innominatus	2.4
Rajidae	Dipturus johannisdavisi	0.23
Rajidae	Dipturus kwangtungensis	0.76
Rajidae	Dipturus laevis	1.52
Rajidae	Dipturus lanceorostratus	0.82
Rajidae	Dipturus leptocauda	0.67
Rajidae	Dipturus macrocauda	1.2
Rajidae	Dipturus melanospilus	0.78
Rajidae	Dipturus mennii	1.6
Rajidae	Dipturus nidarosiensis	2
Rajidae	Dipturus oculus	0.56
Rajidae	Dipturus olseni	0.6
Rajidae	Dipturus oregoni
Rajidae	Dipturus oxyrinchus	1.5
Rajidae	Dipturus pullopunctatus	0.94
Rajidae	Dipturus queenslandicus	0.76
Rajidae	Dipturus springeri	1.6
Rajidae	Dipturus stenorhynchus	0.9
Rajidae	Dipturus teevani	0.84
Rajidae	Dipturus tengu	1
Rajidae	Dipturus trachyderma
Rajidae	Dipturus wengi	1.28
Rajidae	Dipturus whitleyi	1.7
Rajidae	Dipturus wuhanlingi	0.78
Rajidae	Fenestraja atripinna
Rajidae	Fenestraja cubensis	0.22
Rajidae	Fenestraja ishiyamai
Rajidae	Fenestraja maceachrani
Rajidae	Fenestraja mamillidens
Rajidae	Fenestraja plutonia	0.25
Rajidae	Fenestraja sibogae	0.31
Rajidae	Fenestraja sinusmexicanus	0.37
Rajidae	Gurgesiella atlantica	0.5
Rajidae	Gurgesiella dorsalifera	0.53
Rajidae	Gurgesiella furvescens	0.52
Rajidae	Hongeo koreana	0.76
Rajidae	Leucoraja caribbaea
Rajidae	Leucoraja circularis	1.2
Rajidae	Leucoraja compagnoi	0.29
Rajidae	Leucoraja erinacea	0.54
Rajidae	Leucoraja fullonica	1.2
Rajidae	Leucoraja garmani	0.26
Rajidae	Leucoraja lentiginosa	0.43
Rajidae	Leucoraja leucosticta	0.8
Rajidae	Leucoraja melitensis	0.5
Rajidae	Leucoraja naevus	0.71
Rajidae	Leucoraja ocellata	1.1
Rajidae	Leucoraja pristispina	0.4
Rajidae	Leucoraja virginica
Rajidae	Leucoraja wallacei	1
Rajidae	Leucoraja yucatanensis
Rajidae	Malacoraja kreffti	0.7
Rajidae	Malacoraja obscura	0.68
Rajidae	Malacoraja senta	0.61
Rajidae	Malacoraja spinacidermis	0.7
Rajidae	Neoraja africana	0.3
Rajidae	Neoraja caerulea	0.3
Rajidae	Neoraja carolinensis	0.28
Rajidae	Neoraja iberica	0.33
Rajidae	Neoraja stehmanni	0.35
Rajidae	Okamejei acutispina
Rajidae	Okamejei arafurensis	0.49
Rajidae	Okamejei boesemani	0.55
Rajidae	Okamejei cairae	0.39
Rajidae	Okamejei heemstrai	0.51
Rajidae	Okamejei hollandi	0.42
Rajidae	Okamejei kenojei	0.57
Rajidae	Okamejei leptoura	0.55
Rajidae	Okamejei meerdervoortii	0.37
Rajidae	Okamejei mengae
Rajidae	Okamejei ornata	0.51
Rajidae	Okamejei philipi
Rajidae	Okamejei powelli	0.21
Rajidae	Okamejei schmidti
Rajidae	Orbiraja jensenae	0.53
Rajidae	Raja ackleyi	0.51
Rajidae	Raja africana	0.8
Rajidae	Raja asterias	0.7
Rajidae	Raja bahamensis
Rajidae	Raja brachyura	1.25
Rajidae	Raja cervigoni	0.5
Rajidae	Raja chinensis
Rajidae	Raja clavata	1.39
Rajidae	Raja cortezensis	0.36
Rajidae	Raja eglanteria	0.84
Rajidae	Raja equatorialis	0.5
Rajidae	Raja herwigi	0.5
Rajidae	Raja inornata	0.76
Rajidae	Raja maderensis	0.85
Rajidae	Raja microocellata	0.86
Rajidae	Raja miraletus	0.63
Rajidae	Raja montagui	0.8
Rajidae	Raja parva	0.41
Rajidae	Raja pita	0.46
Rajidae	Raja polystigma	0.6
Rajidae	Raja radula	0.7
Rajidae	Raja rhina	1.8
Rajidae	Raja rondeleti	0.5
Rajidae	Raja rouxi	0.5
Rajidae	Raja stellulata	0.76
Rajidae	Raja straeleni	0.7
Rajidae	Raja texana
Rajidae	Raja undulata	1
Rajidae	Raja velezi	0.83
Rajidae	Rajella annandalei	0.33
Rajidae	Rajella barnardi	0.7
Rajidae	Rajella bathyphila	0.9
Rajidae	Rajella bigelowi	0.55
Rajidae	Rajella caudaspinosa	0.32
Rajidae	Rajella challengeri	0.56
Rajidae	Rajella dissimilis	0.39
Rajidae	Rajella eisenhardti	0.38
Rajidae	Rajella fuliginea
Rajidae	Rajella fyllae	0.6
Rajidae	Rajella kukujevi
Rajidae	Rajella leoparda	0.65
Rajidae	Rajella lintea	1.23
Rajidae	Rajella nigerrima	0.27
Rajidae	Rajella paucispinosa	0.47
Rajidae	Rajella purpuriventralis	0.17
Rajidae	Rajella ravidula	0.7
Rajidae	Rajella sadowskii
Rajidae	Rostroraja alba	2.3
Rajidae	Zearaja chilensis	2.1
Rajidae	Zearaja maugeana	0.84
Rajidae	Zearaja nasuta	1.18
Rhinobatidae	Aptychotrema rostrata	1.2
Rhinobatidae	Aptychotrema timorensis	0.6
Rhinobatidae	Aptychotrema vincentiana	0.8
Rhinobatidae	Glaucostegus granulatus	2.8
Rhinobatidae	Glaucostegus halavi	1.2
Rhinobatidae	Glaucostegus typus	2.7
Rhinobatidae	Platyrhina hyugaensis	0.4
Rhinobatidae	Platyrhina sinensis	0.7
Rhinobatidae	Platyrhina tangi	0.7
Rhinobatidae	Platyrhinoidis triseriata	0.9
Rhinobatidae	Pseudobatos glaucostigmus	0.9
Rhinobatidae	Pseudobatos horkelii	1.4
Rhinobatidae	Pseudobatos lentiginosus	0.8
Rhinobatidae	Pseudobatos leucorhynchus	0.7
Rhinobatidae	Pseudobatos percellens	1
Rhinobatidae	Pseudobatos planiceps	0.8
Rhinobatidae	Pseudobatos prahli	0.9
Rhinobatidae	Pseudobatos productus	1.7
Rhinobatidae	Rhina ancylostoma	3
Rhinobatidae	Rhinobatos albomaculatus	0.8
Rhinobatidae	Rhinobatos annandalei	0.6
Rhinobatidae	Rhinobatos annulatus	1.4
Rhinobatidae	Rhinobatos blochii	1
Rhinobatidae	Rhinobatos cemiculus	2.4
Rhinobatidae	Rhinobatos formosensis	0.7
Rhinobatidae	Rhinobatos holcorhynchus	1.3
Rhinobatidae	Rhinobatos hynnicephalus	0.6
Rhinobatidae	Rhinobatos irvinei	1
Rhinobatidae	Rhinobatos jimbaranensis	1
Rhinobatidae	Rhinobatos leucospilus	1.2
Rhinobatidae	Rhinobatos lionotus
Rhinobatidae	Rhinobatos microphthalmus
Rhinobatidae	Rhinobatos nudidorsalis	0.5
Rhinobatidae	Rhinobatos obtusus	0.9
Rhinobatidae	Rhinobatos ocellatus	0.8
Rhinobatidae	Rhinobatos penggali	1
Rhinobatidae	Rhinobatos petiti
Rhinobatidae	Rhinobatos punctifer	0.8
Rhinobatidae	Rhinobatos rhinobatos	1.5
Rhinobatidae	Rhinobatos sainsburyi	0.6
Rhinobatidae	Rhinobatos salalah	0.5
Rhinobatidae	Rhinobatos schlegelii	1
Rhinobatidae	Rhinobatos spinosus	0.3
Rhinobatidae	Rhinobatos thouin	3
Rhinobatidae	Rhinobatos thouiniana	1.2
Rhinobatidae	Rhinobatos variegatus
Rhinobatidae	Rhinobatos whitei	0.8
Rhinobatidae	Rhinobatos zanzibarensis
Rhinobatidae	Rhynchobatus australiae	3
Rhinobatidae	Rhynchobatus djiddensis	3.1
Rhinobatidae	Rhynchobatus immaculatus	9
Rhinobatidae	Rhynchobatus laevis	2.7
Rhinobatidae	Rhynchobatus luebberti	3
Rhinobatidae	Rhynchobatus palpebratus	1
Rhinobatidae	Rhynchobatus springeri	2.2
Rhinobatidae	Tarsistes philippii
Rhinobatidae	Trygonorrhina dumerilii
Rhinobatidae	Trygonorrhina fasciata	1.3
Rhinobatidae	Trygonorrhina melaleuca	0.9
Rhinobatidae	Zanobatus schoenleinii	1
Rhinobatidae	Zapteryx brevirostris	0.6
Rhinobatidae	Zapteryx exasperata	1
Rhinobatidae	Zapteryx xyster
Scyliorhinidae	Apristurus albisoma	0.6
Scyliorhinidae	Apristurus ampliceps	0.85
Scyliorhinidae	Apristurus aphyodes	0.6
Scyliorhinidae	Apristurus australis	0.62
Scyliorhinidae	Apristurus breviventralis	0.48
Scyliorhinidae	Apristurus brunneus	0.69
Scyliorhinidae	Apristurus bucephalus	0.67
Scyliorhinidae	Apristurus canutus	0.45
Scyliorhinidae	Apristurus exsanguis	0.91
Scyliorhinidae	Apristurus fedorovi	0.68
Scyliorhinidae	Apristurus garricki	0.73
Scyliorhinidae	Apristurus gibbosus	4.1
Scyliorhinidae	Apristurus herklotsi	0.48
Scyliorhinidae	Apristurus indicus	0.34
Scyliorhinidae	Apristurus internatus	0.42
Scyliorhinidae	Apristurus investigatoris	0.26
Scyliorhinidae	Apristurus japonicus	0.71
Scyliorhinidae	Apristurus kampae	0.58
Scyliorhinidae	Apristurus laurussonii	0.76
Scyliorhinidae	Apristurus longicephalus	0.6
Scyliorhinidae	Apristurus macrorhynchus	0.66
Scyliorhinidae	Apristurus macrostomus	0.38
Scyliorhinidae	Apristurus manis	0.85
Scyliorhinidae	Apristurus melanoasper	0.76
Scyliorhinidae	Apristurus microps	0.61
Scyliorhinidae	Apristurus micropterygeus	0.37
Scyliorhinidae	Apristurus nakayai	0.68
Scyliorhinidae	Apristurus nasutus	0.7
Scyliorhinidae	Apristurus parvipinnis	0.52
Scyliorhinidae	Apristurus pinguis	0.83
Scyliorhinidae	Apristurus platyrhynchus	0.8
Scyliorhinidae	Apristurus profundorum	0.54
Scyliorhinidae	Apristurus riveri	0.46
Scyliorhinidae	Apristurus saldanha	0.88
Scyliorhinidae	Apristurus sibogae	0.21
Scyliorhinidae	Apristurus sinensis	0.42
Scyliorhinidae	Apristurus spongiceps	0.5
Scyliorhinidae	Apristurus stenseni
Scyliorhinidae	Asymbolus analis	0.9
Scyliorhinidae	Asymbolus funebris	0.44
Scyliorhinidae	Asymbolus galacticus	0.48
Scyliorhinidae	Asymbolus occiduus	0.6
Scyliorhinidae	Asymbolus pallidus	0.47
Scyliorhinidae	Asymbolus parvus	0.36
Scyliorhinidae	Asymbolus rubiginosus	0.42
Scyliorhinidae	Asymbolus submaculatus	0.44
Scyliorhinidae	Asymbolus vincenti	0.61
Scyliorhinidae	Atelomycterus baliensis	0.48
Scyliorhinidae	Atelomycterus erdmanni	0.51
Scyliorhinidae	Atelomycterus fasciatus	0.45
Scyliorhinidae	Atelomycterus macleayi	0.6
Scyliorhinidae	Atelomycterus marmoratus	0.7
Scyliorhinidae	Atelomycterus marnkalha	0.48
Scyliorhinidae	Aulohalaelurus kanakorum	0.79
Scyliorhinidae	Aulohalaelurus labiosus	0.67
Scyliorhinidae	Bythaelurus alcockii	0.3
Scyliorhinidae	Bythaelurus bachi	0.44
Scyliorhinidae	Bythaelurus canescens	0.7
Scyliorhinidae	Bythaelurus clevai
Scyliorhinidae	Bythaelurus dawsoni	0.45
Scyliorhinidae	Bythaelurus giddingsi	0.45
Scyliorhinidae	Bythaelurus hispidus	0.29
Scyliorhinidae	Bythaelurus immaculatus	0.76
Scyliorhinidae	Bythaelurus incanus	0.45
Scyliorhinidae	Bythaelurus lutarius	0.39
Scyliorhinidae	Bythaelurus tenuicephalus	3
Scyliorhinidae	Cephaloscyllium albipinnum	1.02
Scyliorhinidae	Cephaloscyllium cooki	0.29
Scyliorhinidae	Cephaloscyllium fasciatum	0.42
Scyliorhinidae	Cephaloscyllium hiscosellum	0.52
Scyliorhinidae	Cephaloscyllium isabellum	1
Scyliorhinidae	Cephaloscyllium pictum	0.72
Scyliorhinidae	Cephaloscyllium sarawakensis	0.44
Scyliorhinidae	Cephaloscyllium signourum	0.74
Scyliorhinidae	Cephaloscyllium silasi	0.45
Scyliorhinidae	Cephaloscyllium speccum	0.69
Scyliorhinidae	Cephaloscyllium stevensi	0.66
Scyliorhinidae	Cephaloscyllium sufflans	1.1
Scyliorhinidae	Cephaloscyllium umbratile	1.2
Scyliorhinidae	Cephaloscyllium variegatum	0.74
Scyliorhinidae	Cephaloscyllium ventriosum	1.1
Scyliorhinidae	Cephaloscyllium zebrum	0.44
Scyliorhinidae	Cephalurus cephalus	0.28
Scyliorhinidae	Figaro boardmani	0.61
Scyliorhinidae	Figaro striatus	0.42
Scyliorhinidae	Galeus antillensis
Scyliorhinidae	Galeus arae	0.43
Scyliorhinidae	Galeus atlanticus
Scyliorhinidae	Galeus cadenati
Scyliorhinidae	Galeus eastmani	0.4
Scyliorhinidae	Galeus gracilis	0.34
Scyliorhinidae	Galeus longirostris	0.8
Scyliorhinidae	Galeus melastomus	0.9
Scyliorhinidae	Galeus mincaronei	0.4
Scyliorhinidae	Galeus murinus	0.63
Scyliorhinidae	Galeus nipponensis	0.7
Scyliorhinidae	Galeus piperatus	0.3
Scyliorhinidae	Galeus polli	0.45
Scyliorhinidae	Galeus priapus	0.45
Scyliorhinidae	Galeus sauteri	0.45
Scyliorhinidae	Galeus schultzi	0.3
Scyliorhinidae	Galeus springeri	0.44
Scyliorhinidae	Halaelurus boesemani	0.48
Scyliorhinidae	Halaelurus buergeri	0.49
Scyliorhinidae	Halaelurus lineatus	0.56
Scyliorhinidae	Halaelurus maculosus	0.53
Scyliorhinidae	Halaelurus natalensis	0.47
Scyliorhinidae	Halaelurus quagga	0.37
Scyliorhinidae	Halaelurus sellus	0.42
Scyliorhinidae	Haploblepharus edwardsii	0.6
Scyliorhinidae	Haploblepharus fuscus	0.73
Scyliorhinidae	Haploblepharus kistnasamyi
Scyliorhinidae	Haploblepharus pictus	0.57
Scyliorhinidae	Holohalaelurus favus	0.51
Scyliorhinidae	Holohalaelurus grennian
Scyliorhinidae	Holohalaelurus melanostigma	0.38
Scyliorhinidae	Holohalaelurus punctatus	0.35
Scyliorhinidae	Holohalaelurus regani	0.69
Scyliorhinidae	Parmaturus albimarginatus	0.58
Scyliorhinidae	Parmaturus albipenis	0.41
Scyliorhinidae	Parmaturus bigus	0.71
Scyliorhinidae	Parmaturus campechiensis	0.16
Scyliorhinidae	Parmaturus lanatus	0.36
Scyliorhinidae	Parmaturus macmillani	0.45
Scyliorhinidae	Parmaturus melanobranchus	0.85
Scyliorhinidae	Parmaturus pilosus	0.64
Scyliorhinidae	Parmaturus xaniurus	0.55
Scyliorhinidae	Pentanchus profundicolus	0.51
Scyliorhinidae	Poroderma africanum	1.01
Scyliorhinidae	Poroderma pantherinum	0.84
Scyliorhinidae	Schroederichthys bivius	0.7
Scyliorhinidae	Schroederichthys chilensis	0.62
Scyliorhinidae	Schroederichthys maculatus	0.34
Scyliorhinidae	Schroederichthys saurisqualus	0.69
Scyliorhinidae	Schroederichthys tenuis	0.7
Scyliorhinidae	Scyliorhinus besnardi	0.47
Scyliorhinidae	Scyliorhinus boa	0.54
Scyliorhinidae	Scyliorhinus cabofriensis	0.47
Scyliorhinidae	Scyliorhinus canicula	1
Scyliorhinidae	Scyliorhinus capensis	1.22
Scyliorhinidae	Scyliorhinus cervigoni	0.76
Scyliorhinidae	Scyliorhinus comoroensis
Scyliorhinidae	Scyliorhinus garmani	0.38
Scyliorhinidae	Scyliorhinus haeckelii	0.6
Scyliorhinidae	Scyliorhinus hesperius	0.47
Scyliorhinidae	Scyliorhinus meadi	0.49
Scyliorhinidae	Scyliorhinus retifer	0.48
Scyliorhinidae	Scyliorhinus stellaris	1.7
Scyliorhinidae	Scyliorhinus tokubee	0.41
Scyliorhinidae	Scyliorhinus torazame	0.5
Scyliorhinidae	Scyliorhinus torrei	0.32
Scyliorhinidae	Scyliorhinus ugoi	0.63
Somniosidae	Centroscymnus coelolepis	1.2
Somniosidae	Centroscymnus crepidater	1.3
Somniosidae	Centroscymnus macracanthus	0.7
Somniosidae	Centroscymnus owstonii	1.2
Somniosidae	Centroscymnus plunketi	1.7
Somniosidae	Scymnodalatias albicauda	1.1
Somniosidae	Scymnodalatias garricki
Somniosidae	Scymnodalatias oligodon
Somniosidae	Scymnodalatias sherwoodi	0.8
Somniosidae	Scymnodon ringens	1.1
Somniosidae	Somniosus antarcticus	4.4
Somniosidae	Somniosus longus	1.3
Somniosidae	Somniosus microcephalus	7.3
Somniosidae	Somniosus pacificus	4.4
Somniosidae	Somniosus rostratus	1.4
Somniosidae	Zameus ichiharai
Somniosidae	Zameus squamulosus	0.8
Sphyrnidae	Eusphyra blochii	1.86
Sphyrnidae	Sphyrna corona	0.92
Sphyrnidae	Sphyrna couardi	3
Sphyrnidae	Sphyrna gilberti	0.51
Sphyrnidae	Sphyrna media	1.5
Sphyrnidae	Sphyrna tiburo	1.5
Sphyrnidae	Sphyrna tudes	1.48									0.1
Sphyrnidae	Sphyrna zygaena	5									9
Squalidae	Cirrhigaleus asper	1.2
Squalidae	Cirrhigaleus australis	1.2
Squalidae	Cirrhigaleus barbifer	1.3
Squalidae	Squalus acanthias	1.6
Squalidae	Squalus albicaudus	0.6
Squalidae	Squalus albifrons	0.8
Squalidae	Squalus altipinnis	0.6
Squalidae	Squalus bahiensis	0.7
Squalidae	Squalus blainville	1
Squalidae	Squalus brevirostris	0.6
Squalidae	Squalus bucephalus	0.9
Squalidae	Squalus chloroculus	0.9
Squalidae	Squalus crassispinus	0.5
Squalidae	Squalus cubensis	1.1
Squalidae	Squalus edmundsi	0.8
Squalidae	Squalus formosus	0.8
Squalidae	Squalus grahami	0.7
Squalidae	Squalus griffini	1.1
Squalidae	Squalus hemipinnis	0.8
Squalidae	Squalus japonicus	0.9
Squalidae	Squalus lalannei	0.8
Squalidae	Squalus lobularis	0.7
Squalidae	Squalus megalops	0.9
Squalidae	Squalus melanurus	0.8
Squalidae	Squalus mitsukurii	0.9
Squalidae	Squalus montalbani	0.9
Squalidae	Squalus nasutus	0.6
Squalidae	Squalus notocaudatus	0.6
Squalidae	Squalus quasimodo	0.9
Squalidae	Squalus rancureli	0.8
Squalidae	Squalus raoulensis	0.7
Squalidae	Squalus suckleyi	1.3
Squatinidae	Squatina aculeata	1.88
Squatinidae	Squatina africana	1.08
Squatinidae	Squatina albipunctata	0.98
Squatinidae	Squatina argentina	1.7
Squatinidae	Squatina armata
Squatinidae	Squatina australis	1.52
Squatinidae	Squatina caillieti	0.33
Squatinidae	Squatina californica	1.52
Squatinidae	Squatina david	0.79
Squatinidae	Squatina dumeril	1.52
Squatinidae	Squatina formosa	0.55
Squatinidae	Squatina guggenheim	1.3
Squatinidae	Squatina heteroptera	0.49
Squatinidae	Squatina japonica	2
Squatinidae	Squatina legnota	1.34
Squatinidae	Squatina mexicana	0.88
Squatinidae	Squatina nebulosa	1.63
Squatinidae	Squatina occulta	1.2
Squatinidae	Squatina oculata	1.6
Squatinidae	Squatina pseudocellata	0.75
Squatinidae	Squatina punctata	0.91
Squatinidae	Squatina tergocellata	1.25
Squatinidae	Squatina tergocellatoides	0.63
Torpedinidae	Tetronarce californica	1.4
Torpedinidae	Tetronarce cowleyi	1.13
Torpedinidae	Tetronarce fairchildi	1
Torpedinidae	Tetronarce formosa	0.89
Torpedinidae	Tetronarce macneilli	1.07
Torpedinidae	Tetronarce microdiscus	0.37
Torpedinidae	Tetronarce nobiliana	1.8
Torpedinidae	Tetronarce peruana	0.5
Torpedinidae	Tetronarce puelcha	1.1
Torpedinidae	Tetronarce semipelagica	0.44
Torpedinidae	Tetronarce tokionis	0.69
Torpedinidae	Tetronarce tremens	0.8
Torpedinidae	Torpedo adenensis	0.39
Torpedinidae	Torpedo alexandrinsis
Torpedinidae	Torpedo andersoni
Torpedinidae	Torpedo bauchotae	0.14
Torpedinidae	Torpedo fuscomaculata	0.64
Torpedinidae	Torpedo mackayana	0.39
Torpedinidae	Torpedo marmorata	1
Torpedinidae	Torpedo panthera	1
Torpedinidae	Torpedo sinuspersici	0.3
Torpedinidae	Torpedo suessii	0.29
Torpedinidae	Torpedo torpedo	0.6
Triakidae	Furgaleus macki	1.6
Triakidae	Galeorhinus galeus	1.95
Triakidae	Gogolia filewoodi	0.74
Triakidae	Hemitriakis abdita
Triakidae	Hemitriakis complicofasciata	0.88
Triakidae	Hemitriakis falcata
Triakidae	Hemitriakis indroyonoi	1.2
Triakidae	Hemitriakis japanica	1.2
Triakidae	Hemitriakis leucoperiptera	0.96
Triakidae	Hypogaleus hyugaensis	1.27
Triakidae	Iago garricki	0.75
Triakidae	Iago omanensis	0.58
Triakidae	Mustelus albipinnis	1.18
Triakidae	Mustelus antarcticus	1.75
Triakidae	Mustelus asterias	1.4
Triakidae	Mustelus californicus	1.24
Triakidae	Mustelus canis	1.5
Triakidae	Mustelus dorsalis	0.64
Triakidae	Mustelus fasciatus	1.5
Triakidae	Mustelus griseus	1
Triakidae	Mustelus henlei	1
Triakidae	Mustelus higmani	0.7
Triakidae	Mustelus lenticulatus	1.51
Triakidae	Mustelus lunulatus	1.75
Triakidae	Mustelus manazo	2.2
Triakidae	Mustelus mangalorensis	0.58
Triakidae	Mustelus mento	1.3
Triakidae	Mustelus minicanis	0.57
Triakidae	Mustelus mosis	1.5
Triakidae	Mustelus mustelus	2
Triakidae	Mustelus norrisi	1.1
Triakidae	Mustelus palumbes	1.2
Triakidae	Mustelus punctulatus	1.9
Triakidae	Mustelus ravidus	0.79
Triakidae	Mustelus schmitti	0.92
Triakidae	Mustelus sinusmexicanus	1.4
Triakidae	Mustelus stevensi	1.03
Triakidae	Mustelus walkeri	1.12
Triakidae	Mustelus whitneyi	0.87
Triakidae	Mustelus widodoi	1.08
Triakidae	Scylliogaleus quecketti	1.02
Triakidae	Triakis acutipinna	1.02
Triakidae	Triakis maculata	1.8
Triakidae	Triakis megalopterus	1.74
Triakidae	Triakis scyllium	1.5
Triakidae	Triakis semifasciata	1.98
Urolophidae	Spinilophus armatus	0.2
Urolophidae	Trygonoptera galba	0.3
Urolophidae	Trygonoptera imitata	0.7
Urolophidae	Trygonoptera mucosa	0.4
Urolophidae	Trygonoptera ovalis	0.6
Urolophidae	Trygonoptera personata	0.5
Urolophidae	Trygonoptera testacea	0.5
Urolophidae	Urolophus aurantiacus	0.4
Urolophidae	Urolophus bucculentus	0.8
Urolophidae	Urolophus circularis	0.6
Urolophidae	Urolophus cruciatus	0.5
Urolophidae	Urolophus deforgesi	0.4
Urolophidae	Urolophus expansus	0.4
Urolophidae	Urolophus flavomosaicus	0.6
Urolophidae	Urolophus gigas	0.7
Urolophidae	Urolophus halleri	0.6
Urolophidae	Urolophus javanicus
Urolophidae	Urolophus kaianus	0.3
Urolophidae	Urolophus kapalensis	0.4
Urolophidae	Urolophus lobatus	0.4
Urolophidae	Urolophus mitosis	0.3
Urolophidae	Urolophus neocaledoniensis	0.4
Urolophidae	Urolophus orarius	0.3
Urolophidae	Urolophus papilio	0.3
Urolophidae	Urolophus paucimaculatus	0.6
Urolophidae	Urolophus piperatus	0.5
Urolophidae	Urolophus sufflavus	0.4
Urolophidae	Urolophus viridis	0.4
Urolophidae	Urolophus westraliensis	0.4
Urotrygonidae	Urobatis concentricus	0.5
Urotrygonidae	Urobatis jamaicensis	0.8
Urotrygonidae	Urobatis maculatus	0.4
Urotrygonidae	Urobatis marmoratus
Urotrygonidae	Urobatis pardalis	0.5
Urotrygonidae	Urobatis tumbesensis
Urotrygonidae	Urotrygon aspidura	0.5
Urotrygonidae	Urotrygon caudispinosus
Urotrygonidae	Urotrygon chilensis	0.5
Urotrygonidae	Urotrygon cimar	0.4
Urotrygonidae	Urotrygon microphthalmum	0.1
Urotrygonidae	Urotrygon munda	0.3
Urotrygonidae	Urotrygon nana	0.3
Urotrygonidae	Urotrygon peruanus
Urotrygonidae	Urotrygon reticulata	0.3
Urotrygonidae	Urotrygon rogersi	0.5
Urotrygonidae	Urotrygon serrula
Urotrygonidae	Urotrygon simulatrix	0.3
Urotrygonidae	Urotrygon venezuelae	0.3
