# Supplementary material for: From sea monsters to charismatic megafauna: Changes in perception and use of large marine animals
Source: PLoS One. 2019 Dec 31;14(12):e0226810. doi: 10.1371/journal.pone.0226810 (PMC6938407; doi:10.1371/journal.pone.0226810)
Supplement: S3 Table — (XLSX) [file pone.0226810.s003.xlsx]

## Sheet: Table legend
S3 Table. Characteristics of elasmobranch species target of shark watching.TL: total length

## Sheet: species shark watching
Family	Scientific name	Common name	TL max (m) [1]	Habitat#	Aggregative behaviour°	IUCN**	Protection	Shark attack*	Danger to divers	Area	References "Shark Watching"	Other references
Alopiidae	Alopias pelagicus	Pelagic Thresher shark	4.28	Oceanic	No	Vulnerable	Appendix II Cites (from 4 October 2017); Appendix II CMS (Convention on the Conservation of Migratory Species of Wild Animals)	No	moderate risk*	The Philippines (Malapascua Island, Cebu); Egypt (Daedalus Reef)	[2]	[1]; *[2]; **[3]
Alopiidae	Alopias superciliosus	Bigeye Thresher shark	4.88	Oceanic	No	Vulnerable	Appendix II Cites (from 4 October 2017); Appendix II CMS (Convention on the Conservation of Migratory Species of Wild Animals)	No	moderate risk*	The Philippines (Malapascua Island, Cebu); Egypt (Daedalus Reef)	[2]	[1]; *[2]; **[4]
Alopiidae	Alopias vulpinus	Common Thresher shark	5.7	Oceanic	No	Vulnerable	Appendix II Cites (from 4 October 2017); Appendix II CMS (Convention on the Conservation of Migratory Species of Wild Animals)	No	moderate risk*	The Philippines (Malapascua Island, Cebu); Egypt (Daedalus Reef)	[5]; [6] ; [2]	[1]; *[2]; **[7]
Carcharhinidae	Carcharhinus albimarginatus	Silvertip shark	3	Coastal	No	Vulnerable		No	moderate risk*	Mexico (Revillagigedo Socorro Islands, Baja California); Costa Rica (Cocos Island); Sudan (Pfeiffer Reef; Abingotn and Angarosh Reefs; Sha'ab Rumi); Myanmar (Burma (Silvertip Bank, Burma Banks); Australia (Rowley Soals, Northern Atoll Reefs, Western Australia; Predator's Playground, Holmes Reef, Watanabe Pinnacle and Scuba Zoo, Flinders Reef, Queensland); Papua New Guinea (Point P. Jay's Reef and…	[5]; [2]; [6]	[1]; *[2]; **[8]; °[9]; °[10]
Carcharhinidae	Carcharhinus amblyrhynchos	Blacktail reef shark	2.5	Coastal	Aggregations	Near Threatened		Yes (1 fatal)	minimal to moderate risk*	USA (Molokini Crater, Maui); Brasil (Laje Dois Irmaos, Fernando de Noronha); Cayman Islands (Little Cayman Bloody Bay Marine Park, Little Cayman); Egypt (Shark Reef and Jolamda Reef, Ras Muhammad; The Brothers; Elphinstone Reef; Daedalus Reef; Rocky Islan); Sudan (Pfeiffer Reef; Abingotn and Angarosh Reefs; Sha'ab Rumi; Sanganeb); The Philippines (Shark Ridge, Apo Reef; Maricaban Strait); Malaysi…	[5]; [2]	[1]; *[2]; **[11]; °[10]; *[12]
Carcharhinidae	Carcharhinus brachyurus	Copper shark	3.25	Coastal	Aggregations	Near Threatened		Yes (1 fatal)	moderate risk*	Australia (Kalbarri, Western Australia; Lady Elliot Island, Queensland; Fish Rock, South West Rocks, Jervis Bay, New South Wales); Papua New Guinea (Hammerhead Corner, Shark Alley and Silvertip City, D'Entrecasteux Islands; McDonald's Reef and Salamaua OffshoreReefs, Huon Gulf; Bagabag Island, Crown Island, Long Island and Bernie's Wall, Vitiaz Strait); South Africa (Protea Banks, KwaZulu-Natal);…	[2]	[1]; *[2]; **[14]
Carcharhinidae	Carcharhinus falciformis	Silky shark	3.5	Coastal/Oceanic	Aggregations	Near Threatened	Appendix II Cites (from 4 October 2017); Appendix II CMS (Convention on the Conservation of Migratory Species of Wild Animals)	Yes	potentially high risk*	USA (Flower Garden Banks, Texas); Mexico (Revillagigedo Socorro Islands, Baja California); Costa Rica (Cocos Island); The Bahamas (Shark Buoy, New Providence Island); Cuba (Jardines de la Reina, Jucaro); Ecuador (Wolk Island and Darwin Island, Galapagos Islands); Sudan (Sha'ab Rumi).	[13]; [5]; [6]; [2]	[1]; *[2]; **[15]; °[25]
Carcharhinidae	Carcharhinus galapagensis	Galapagos shark	3.7	Coastal	Groups	Near Threatened		Yes (1 fatal)	moderate risk*	USA (Midway Atoll, Hawaiian Islands); Mexico (Revillagigedo Socorro Islands, Baja California); Ecuador (Wolf Island and Darwin Island, Galapagos Islands); Australia (Lord Howe Island, New South Wales)	[13]; [5]; [6]; [2]	[1]; *[2]; **[16]
Carcharhinidae	Carcharhinus leucas	Bull shark	4	Coastal	Aggregations	Near Threatened		Yes (27 fatal)	potentially high risk*	Belize (Shark's Cave; Bull Shark Pass, Glover's Reef; Blue Hole, LIghthouse Reef; Gladden Spit); Costa Rica (Bat Islands, Gulf of Papagayo); The Bahamas (Shark Beach, Walker's Cay; The Pinnacle, Eleuthera; Orange Creek Wall, Cat Island); Cuba (Shark's Point, Playa Santa Lucia; Jardines de la Reina, Jucaro); Mozambique (Cabo San Sebastian, Bazaruto Archipelago; Pinnacles, Ponta D'Ouro); South Afri…	[13]; [5]; [6]; [2]	[1]; *[2]; **[17]
Carcharhinidae	Carcharhinus limbatus	Blacktip shark	2.7	Coastal	Aggregations	Near Threatened		Yes (1 fatal)		Belize, the Bahamas, Tobago, Mozambique, Sudan, South Africa (Sardina Run); the Philippines, Thailand, Myanmar, The Maldives, Australia, Melanesia, French Polynesia, Micronesia, Costa Rica	[13]; [5]; [6]	[1]; **[18]; °[19]; [20]
Carcharhinidae	Carcharhinus longimanus	Oceanic Whitetip shark	4	Oceanic	Aggregations	Vulnerable	Appendix II Cites	Yes (3 fatal)	potentially high risk*	USA (Kona Coast, Hawaii); Egypt (Shark Reef and Jolanda Reef, Ras Muhammad; The Brothers); Sudan (Abington and Angarosh Reefs); Australia (Jervis Bay, New South Wales)	[6]; [2]	[1]; *[2]; ** [21]; °[22]
Carcharhinidae	Carcharhinus melanopterus	Blacktip reef shark	2	Coastal	Aggregations	Near Threatened		Yes	minimal risk*	Belize (Blue Hole, Lighthouse Reef; Bull Shark Pass, Glover's Reef); The Bahamas (Shark Rodeo/Spiral Cavern, Walker's Cay); Tobago (Diver's Dream et al.); Mozambique (Cabo San Sebastian, Bazaruto Archipelago); Sudan (Sha'ab Rumi); The Philippines (Shark Ridge, Apo Reef; Maricaban Strait); Thailand (Similan and Surin Islands); Myanmar (Burma) (Mergui Archipelago); The Maldives (Rasfari, North Male…	[6]; [2]	[1]; *[2]; **[23]; °[26]
Carcharhinidae	Carcharhinus obscurus	Dusky shark	4	Coastal	Aggregations	Vulnerable		Yes (1 fatal)	moderate risk*	Mexico (Revillagigedo Socorro Islands, Baja California)	[13]; [5]; [6]; [2]	[1]; *[2]; **[24]; °[27]
Carcharhinidae	Carcharhinus perezi	Caribbean reef shark	3	Coastal	No	Near Threatened		Yes	minimal risk*	USA (Palm Beach-Fort Lauderdale, Florida); Mexico (Sleeping Sharks' Cave, Quintana Roo); Belize (Blue Hole, Lighthouse Reef; Sharks' Cave, Tobacco Caye; Shark Point, Glover's Reef); The Bahamas (Shark Rodeo/Spiral Cavern, Walker's Cay; Shark Alley, Shark Junction, Grand Bahama Island; Bull Run/Shark Reef, Bimini; Shark Runway, Shark Arena/Shark Wall, Lost Ocean Blue Hole, New Providence Island; D…	[13]; [5]; [2]	[1]; *[2]; **[28]
Carcharhinidae	Carcharhinus plumbeus	Sandbar shark	2.5	Coastal	No	Vulnerable		Yes		Lampione Island (Mediterranean Sea, Italy)	[15]	[1]; **[24]
Carcharhinidae	Galeocerdo cuvier	Tiger shark	7.5	Coastal	Groups	Near Threatened		Yes (31 fatal)	potentially high risk*	USA (Midway Atoll, Hawaiian Islands); Mozambique (Cabo San Sebastian, Bazarutu Archipelago); Australia (Raine Island and Shark City, Far Northern Reef, Queensland; Jervis Bay, New South Wales); French Polynesia (Rangiroa Atoll)	[13]; [29]; [5]; [6]; [2]	[1]; *[2]; **[17]; °[30]
Carcharhinidae	Negaprion brevirostris	Lemon shark	3.4	Coastal	Aggregations	Near Threatened		Yes	minimal risk*	Belize (Shark Point, Bull Shark Pass, Glover's Reef; Blue Hole, Lighthouse Reef; Gladden Spit); The Bahamas (Pier 1 Seafood Restaurant, Grand Bahama Island; Shark Rodeo/Spiral Cavern, Walker's Cay); Turks and Caicos (French Cay)	[29]; [2]	[1]; *[2]; **[31]; °[32]; °[20]
Carcharhinidae	Prionace glauca	Blue shark	4	Oceanic	Aggregations	Near Threatened		Yes (4 fatal)	potentially high risk*	USA (Santa Catalina Island, Avalon Banks, San Clemente Island, 9-miles Bank, San Diego,California; Rhode Island); Portugal (Cape St Vincent and The Canyon, The Algarve); New Zealand (Hawkes Bay, North Island; open ocean, Marlborough Sounds; Kaikoura, South Island); New Zealand (Whatuwhiwhi, Tutukaka, Gisborne, North Island)	[13]; [5]; [6]; [2]; [33], [34]	[1]; *[2]; **[35]; °[36]
Carcharhinidae	Triaenodon obesus	Whitetip reef shark	2	Coastal	Aggregations	Near Threatened		Yes	minimal risk*	USA (Kona Coast, Molokini Crater, Maui, Hawaii); Mexico (Revillagigedo Socorro Islands, Baja California); Costa Rica (Cocos Island; Catalina Islands, Gulf of Papagayo; Cano Island, Osa Peninsula); Ecuador (Wolf Island and Darwin Island,Galapagos Islands); Colombia (Gorgona ISland); Egypt (Ras MUhammad; The Brothers; Elphinstone Reef); Sudan (Sha'ab Rumi; Sanganeb); The Philippines (many sites); T…	[13]; [5]; [37]; [6]; [2]	[1]; *[2]; **[11]; °[26]; °[20]
Cetorhinidae	Cetorhinus maximus	Basking shark	15	Oceanic	Aggregations	Vulnerable	Appendix II Cites; Appendix I CMS (Convention on the Conservation of Migratory Species of Wild Animals)	No	minimal risk*	UK (Isle of Man; Cornwall)	[13]; [5]; [6]; [2]	[1]; *[2]; **[38]; °[20]
Dasyatidae	Hypanus americanus	Southern stingray	2	Coastal	Aggregations	Data Deficient		No		Cayman Islands (Grand Cayman,‘Stingray City Sandbar’, SCS)	[39]	[1]; **[40]; °[39]; [41]
Ginglymostomatidae	Ginglymostoma cirratum	Nurse shark	4.3	Coastal	Aggregations	Data Deficient		Yes	minimal risk*	USA (Samantha's Ledge/Shark Ledge, Palm Beach - Fort Lauderdale, Florida); Mexico (Sleeping Shark's Cave, quintana Roo); Belize (Shark-Ray Alley, Ambergris Caye; Shark Chutes, Gallow's Point; Shark's Cave, Tobacco Caye; Bull Shak Pass, Glover's Reef); The Bahamas (Shark Rodeo/Spiral Cavern, Walker's Cay; Shark Junction, Grand Bahama Island; Bull Run/Shark Reef, Bimini; Lost Ocean Blue Hole, New P…	[13]; [29]; [2]	[1]; *[2]; **[28]; °[42]
Hemiscylliidae	Chiloscyllium indicum	Slender Bamboo shark	0.65	Coastal	No	Near Threatened		No		USA (Florida), Mexico, Belize, The Bahamas, Turks and Caicos, Cayman Islands, Tobago	[6]; [5]	[1]; **[43]
Hexanchidae	Hexanchus griseus	Bluntnose sixgill shark	4.8	Deepwater	Groups	Near Threatened		No		Canada (Hornby Island, BC)	[13]	[1]; **[44]; °[42]
Lamnidae	Carcharodon carcharias	Great white shark	6	Coastal	Aggregations	Vulnerable	Appendix II Cites; Appendix I CMS (Convention on the Conservation of Migratory Species of Wild Animals)	Yes (80 fatal)	Potential high risk (one quarter of attacks to divers, etc)*	Mexico (Guadalupe Island, Baja California); South Africa (Mossel Bay, False Bay, Western Cape; Dyer Island, Western Cape); Australia (Dangerous Reef; North & South Neptune Islands); USA (Farallon Islands, California)	[13]; [5]; [6]; [2]	[1]; *[2]; **[45]; °[20]; °[46]; °[47]
Lamnidae	Isurus oxyrinchus	Shortfin mako	4.4	Coastal/Oceanic	Aggregations	Vulnerable	Appendix II CMS (Convention on the Conservation of Migratory Species of Wild Animals)	Yes (1 fatal)	potential high risk*	New Zealand (Tutukaka, Gisborne, Hawkes Bay North Island, Gisborne, Whatuwhiwhi, North Island; open ocean, Marlborough Sounds; Kaikoura, South Island, ); USA (San Clemente Island, California; 9-miles Bank, San Diego, California); Portugal (Cape St. Vincent and The Canyon, The Algarve)	[13]; [5]; [6]; [2]; [33], [34]	[1]; *[2]; **[48]; °[36]; °[49]
Myliobatidae	Manta alfredi	Alfred manta	5	Coastal	Aggregations	Vulnerable	Appendix II CITES; Appendix I CMS (Convention on the Conservation of Migratory Species of Wild Animals)	No		Hawaii; Tropical eastern Pacific; Tropical western Atlantic	[50]	[1]; **[51]; °[52]
Myliobatidae	Manta birostris	Giant manta	9	Coastal/Oceanic	Aggregations	Vulnerable	Appendix II CITES; Appendix I CMS (Convention on the Conservation of Migratory Species of Wild Animals)	No		Hawaii; Tropical eastern Pacific; Tropical western Atlantic	[50]; [54]	[1]; **[51]; °[53]; °[54]; °[55]; °[20]
Myliobatidae	Mobula mobular	Devil fish	5.2	Coastal	Aggregations	Endangered	Appendix II CITES; Appendix I CMS (Convention on the Conservation of Migratory Species of Wild Animals)	No			[50]	[1]; **[56]; °[58]; °[57]
Myliobatidae	Mobula tarapacana	Chilean devil ray	3.3	Coastal	Aggregations	Vulnerable	Appendix II CITES; Appendix I CMS (Convention on the Conservation of Migratory Species of Wild Animals)	No		Tropical eastern Pacific; Tropical western Atlantic,	[50]; [54]	[1]; **[59]; °[54]; °[55]
Myliobatidae	Mobula thurstoni	Smoothtail mobula	2.2	Oceanic	Groups	Near Threatened	Appendix II CITES; Appendix I CMS (Convention on the Conservation of Migratory Species of Wild Animals)	No		Tropical eastern Pacific; Tropical western Atlantic,	[50]	[1]; **[60]
Odontaspididae	Carcharias taurus	Sand tiger shark	3.3	Coastal	Groups	Vulnerable		Yes (non fatal)	minimal to moderate risk*	USA (Papoose, Carisbea and Atlas Wreecks, North Carolina); Africa (Sodwana Bay, Aliwal Shoal, Protea Banks, KwaZulu-Natal; Plettenberg Bay, Western Cape); Lebanon (Shark Point, Beirut); Japan (Ogasawara Islands), Australia (Fish Rock, South West Rocks, Forster/Tuncurry, New South Wales)	[13]; [5]; [6]; [2]	[1]; *[2]; **[61]; °[62]; °[63]
Orectolobidae	Orectolobus maculatus	Spotted wobbegong	3.2	Coastal	Aggregations	Least Concern		Yes			[5]	[1]; **[64]; °[65]
Orectolobidae	Orectolobus ornatus	Ornate wobbegong	2.9	Coastal	No	Least Concern		Yes			[5]	[1]; **[66]
Rhincodontidae	Rhincodon typus	Whale shark	20	Oceanic	Aggregations	Endangered	Appendix II CITES; Appendix II CMS (Convention on the Conservation of Migratory Species of Wild Animals)	No	miminal risk*	USA (Flower Garden Banks, Texas); Belize (Gladden Spit; Shark Point, Glover's Reef); The Philippines (Donsol, Sorsogon); Seychelles (St Anne Marine National Park, Inner Islands); Australia (Ningaloo Reef, Western Australia); Mexico (many sites in Baja California); Honduras (Utila, Bay Islands); Ecuador (Wolf Island and Darwin Island, Galapagos ISlands); Cuba (Jardines de la Reina, Jucaro); Tanzan…	[13]; [5]; [6]; [2]	[1]; *[2]; **[67]; °[68]
Scyliorhinidae	Cephaloscyllium laticeps	Draughtboard shark	1.5	Coastal	No	Least Concern		No			[5]	[1]; **[69]; °[70]
Sphyrnidae	Sphyrna lewini	Scalloped hammerhead	4.3	Coastal/Oceanic	Aggregations	Endangered	Appendix II CITES; Appendix II CMS (Convention on the Conservation of Migratory Species of Wild Animals)	Yes	Potentially moderate risk*	USA (Flower Garden Banks, Texas); Mexico (Revillagigedo Socorro Islands, El Bajo Seamount and Las Animas, Baja California); Costa Rica (Cocos Island); Ecuador (Wolf Island and Darwin Island, Galapagos Islans); Colombia (Malpelo Island); Tanzania (Mtangani Reef, Pemba Island); Mozambique (Pinnacle, Ponta D'Ouro); South Africa (Protea Bank, KwaZulu-Natal); Egypt (The Brothers); Sudan (Pfeiffer Reef…	[13]; [29]; [5]; [6]; [2]	[1]; *[2]; **[71]; °[20]; °[72]
Sphyrnidae	Sphyrna mokarran	Great hammerhead	6.1	Coastal/Oceanic	No	Endangered	Appendix II CITES; Appendix II CMS (Convention on the Conservation of Migratory Species of Wild Animals)	Yes	Potentially high risk*	Papua New Guinea (Point P. Jay's Reef and Craig's Ultimate, Eastern Field; Milne Bay); The Bahamas (Orange Creek Wall, Cat Ismand); Turks and Caicos (French Cay); Dominican Republic (Catalina Island and Saona Island); South Africa (Protea Banks, KwaZulu-Natal); New Zealand (Whatuwhiwhi, North Island); Australia (Predator's Playground, Holmes Reef, Queensland; Maion Reef, Queensland); French Polyn…	[2]	[1]; *[2]; **[73]
Squatinidae	Squatina squatina	Angelshark	2.44	Coastal	No	Critically Endangered		No		Canary Islands, Spain	[13]	[1]; **[74]
Stegostomatidae	Stegostoma fasciatum	Zebra shark	3.5	Coastal	Aggregations	Endangered		No	miminal risk*	Thailand (Hin Muang Purple Rock and Hin Daeng Red Rock, Koh Lanta Marine National Park; Shark Point, Phi Phi Islands; Shark Point, Koh Phuket; Similan and Surin Islands); Myanmar (Burma) (Western Rocky Island and Black Rock, Mergui Archipelago; Silvertip Bank, Burma Banks); Australia (Raine ISland and SHark City, Far Northern Reefs, Queensland; Watanabe Pinnlacle and Scuba Zoo, Flinders Reef, Lad…	[5]; [6]; [2]	[1]; * [2]; **[75]; °[76]; °[20]

## Sheet: References
References
1. Froese R, Pauly D. Editors. FishBase. World Wide Web electronic publication. www.fishbase.org, version (02/2018); 2018
2. Carwardine M, Watterson K . The shark watcher's handbook: A guide to sharks and where to see them. First ed. London: Princeton University Press; 2002
3. Reardon M, Márquez F, Trejo T, Clarke SC. Alopias pelagicus. The IUCN Red List of Threatened Species 2009: e.T161597A5460720; http://dx.doi.org/10.2305/IUCN.UK.2009-2.RLTS.T161597A5460720.en. Downloaded on 14 June 2017; 2009
4. Amorim A, Baum J, Cailliet GM, Clò S, Clarke SC, Fergusson I, et al. Alopias superciliosus. The IUCN Red List of Threatened Species 2009: e.T161696A5482468; http://dx.doi.org/10.2305/IUCN.UK.2009-2.RLTS.T161696A5482468.en. Downloaded on 31 July 2017; 2009.
5. Richards K, O’Leary BC, Roberts CM, Ormond R, Gore, M, Hawkins JP. Sharks and people: insight into the global practices of tourism operators and their attitudes to shark behaviour. Marine Pollution Bulletin. 2015;91:200-210. doi: marpolbul.2014.12.004
6. Topelko KN, Dearden P. The Shark Watching Industry and its Potential Contribution to Shark Conservation. Journal of Ecotourism. 2005;4:108-128. doi: 10.1080/14724040409480343
7. Goldman KJ, Baum J, Cailliet GM, Cortés E, Kohin S, Macías D, et al. Alopias vulpinus. The IUCN Red List of Threatened Species 2009: e.T39339A10205317. http://dx.doi.org/10.2305/IUCN.UK.2009-2.RLTS.T39339A10205317.en. Downloaded on 14 June 2017; 2009
8. Espinoza M, González-Medina E, Dulvy NK, Pillans RD. Carcharhinus albimarginatus. The IUCN Red List of Threatened Species 2016: e.T161526A68611084. http://dx.doi.org/10.2305/IUCN.UK.2016-3.RLTS.T161526A68611084.en. Downloaded on 14 June 2017; 2016.
9. Espinoza M, Heupel MR, Tobin AJ, Simpfendorfer CA. Movement patterns of silvertip sharks (Carcharhinus albimarginatus) on coral reefs. Coral Reefs, 34, 807-821. doi: 10.1007/s00338-015-1312-; 2015.
10. Barnett A, Abrantes KG, Seymour J, Fitzpatrick R. Residency and spatial use by reef sharks of an isolated seamount and its implications for conservation. PLoS ONE 7. 2012; e36574. doi: 10.1371/journal.pone.0036574
11. Smale MJ. Carcharhinus amblyrhynchos. The IUCN Red List of Threatened Species 2009: e.T39365A10216946. http://dx.doi.org/10.2305/IUCN.UK.2009-2.RLTS.T39365A10216946.en. Downloaded on 14 June 2017; 2009.
12. Economakis AE, Lobel PS. Aggregation behavior of the grey reef shark, Carcharhinus amblyrhynchos, at Johnston Atoll, Central Pacific Ocean. Environmental Biology of Fishes. 1998;51:129-139. doi: 10.1023/A:1007416813214
13. Gallagher AJ, Hammerschlag N. Global shark currency: the distribution, frequency and economic value of shark ecotourism. Current Issues in Tourism. 2011;14:797-812. doi: 10.1080/13683500.2011.585227
14. Duffy C, Gordon I (SSG Australia & Oceania Regional Workshop, March 2003). Carcharhinus brachyurus. The IUCN Red List of Threatened Species 2003: e.T41741A10551730. http://dx.doi.org/10.2305/IUCN.UK.2003.RLTS.T41741A10551730.en. Downloaded on 14 June 2017; 2003
15. Rigby CL, Sherman CS, Chin A, Simpfendorfer C. Carcharhinus falciformis. The IUCN Red List of Threatened Species 2017: e.T39370A117721799. http://dx.doi.org/10.2305/IUCN.UK.2017-3.RLTS.T39370A117721799.en. Downloaded on 31 July 2017; 2017
16. Bennett MB, Gordon I, Kyne PM (SSG Australia & Oceania Regional Workshop, March 2003). Carcharhinus galapagensis. The IUCN Red List of Threatened Species 2003: e.T41736A10550977. http://dx.doi.org/10.2305/IUCN.UK.2003.RLTS.T41736A10550977.en. Downloaded on 31 July 2017; 2003
17. Simpfendorfer C, Burgess GH. Carcharhinus leucas. The IUCN Red List of Threatened Species 2009: e.T39372A10187195. http://dx.doi.org/10.2305/IUCN.UK.2009-2.RLTS.T39372A10187195.en. Downloaded on 31 July 2017; 2009
18. Burgess HG, Branstetter S. Carcharhinus limbatus. The IUCN Red List of Threatened Species 2009: e.T3851A10124862. http://dx.doi.org/10.2305/IUCN.UK.2009-2.RLTS.T3851A10124862.en. Downloaded on 31 July 2017; 2009
19. Kajiura SM, Tellman SL. Quantification of massive seasonal aggregations of blacktip sharks (Carcharhinus limbatus) in Southeast Florida. PloS ONE. 2016;11: e0150911. doi: 10.1371/journal.pone.0150911
20. Jacoby DMP, Croft DP, Sims DW. Social behaviour in sharks and rays: analysis, patterns and implications for conservation. Fish and Fisheries. 2012;13:399-417. doi: 10.1111/j.1467-2979.2011.00436.x
21. Baum J, Medina E, Musick JA, Smale M. Carcharhinus longimanus. The IUCN Red List of Threatened Species 2015: e.T39374A85699641. http://dx.doi.org/10.2305/IUCN.UK.2015.RLTS.T39374A85699641.en. Downloaded on 31 July 2017; 2015.
22. Gallagher AJ, Romeiro J, Canabal D, Canabal V, Hammerschlag N. Novel social behaviors in a threatened apex marine predator, the oceanic whitetip shark Carcharhinus longimanus. Ethology Ecology and Evolution. 2014;26(4):413-417, doi: 10.1080/03949370.2014.896831
23. Heupel M. Carcharhinus melanopterus. The IUCN Red List of Threatened Species 2009: e.T39375A10219032. http://dx.doi.org/10.2305/IUCN.UK.2009-2.RLTS.T39375A10219032.en. Downloaded on 14 June 2017; 2009.
24. Musick JA, Grubbs RD, Baum, Cortés E. Carcharhinus obscurus. The IUCN Red List of Threatened Species 2009: e.T3852A10127245. http://dx.doi.org/10.2305/IUCN.UK.2009-2.RLTS.T3852A10127245.en. Downloaded on 31 July 2017; 2009.
25. Clarke C, Lea JSE, Ormond RFG. Reef-use and residency patterns of a baited population of silky sharks, Carcharhinus falciformis, in the Red Sea. Marine and Freshwater Research. 2011;62:668-675. doi: 10.1071/MF10171
26. Speed C W, Meekan MG, Field IC, McMahon CR, Stevens JD, McGregor F, et al. Spatial and temporal movement patterns of a multi-species coastal reef shark aggregation. Marine Ecology Progress Series. 2011;429:261-275. doi: 10.3354/meps09080
27. Compagno LJV. FAO species catalogue. Vol. 4. Sharks of the world. An annotated and illustrated catalogue of shark species known to date. FAO Fisheries Synopsis No. 125, Volume 4, Part 1; 1984.
28. Rosa RS, Mancini P, Caldas JP, Graham RT. Carcharhinus perezi. The IUCN Red List of Threatened Species 2006: e.T60217A12323052. http://dx.doi.org/10.2305/IUCN.UK.2006.RLTS.T60217A12323052.en. Downloaded on 17 July 2017; 2006.
29. Garla RC, Freitas RH, Calado JF, Paterno GB, Carvalho AR. Public awareness of the economic potential and threats to sharks of a tropical oceanic archipelago in the western South Atlantic. Marine Policy. 2015;60:128-133. doi: 10.1016/j.marpol.2015.06.012
30. Meyer CG, Clark TB, Papastamatiou YP, Whitney NM, Holland KN. Long-term movement patterns of tiger sharks Galeocerdo cuvier in Hawaii. Marine Ecology Progress Series. 2009;381:223-235. doi: 10.3354/meps07951
31. Sundström LF. Negaprion brevirostris. The IUCN Red List of Threatened Species 2015: e.T39380A81769233. http://dx.doi.org/10.2305/IUCN.UK.2015.RLTS.T39380A81769233.en. Downloaded on 14 June 2017; 2015.
32. Guttridge TL, Gruber SH, DiBattista JD, Feldheim KA, Croft DP, Krause S, et al. Assortative interactions and leadership in a free-ranging population of juvenile lemon shark Negaprion brevirostris. Marine Ecology Progress Series. 2011;423:235-245. doi: 10.3354/meps08929
33. Ressurreição A, Giacomello E. Quantifying the direct use value of Condor seamount. Deep Sea Research. Part 2 Top Studies in Oceanography. 2013; 98 Part A:209-217. doi: 10.1016/j.dsr2.2013.08.005
34. Torres P, Bolhão N, Tristão da Cunha R, Vieira JAC, Rodrigues AS. Dead or alive: The growing importance of shark diving in the Mid-Atlantic region. Journal for Nature Conservation. 2017;36:20-28. doi: 10.1016/j.jnc.2017.01.005
35. Stevens J. Prionace glauca. The IUCN Red List of Threatened Species 2009: e.T39381A10222811. http://dx.doi.org/10.2305/IUCN.UK.2009-2.RLTS.T39381A10222811.en. Downloaded on 31 July 2017; 2009.
36. Adams GD, Flores D, Flores OG, Aarestrup K, Svendsen JC. Spatial ecology of blue shark and shortfin mako in southern Peru: local abundance, habitat preferences and implications for conservation. Endangered Species Reasearch 2016;31:19-32. doi: 10.3354/esr00744
37. Vianna GMS, Meekan MG, Pannell DJ, Marsh SP, Meeuwig JJ. Socio-economic value and community benefits from shark-diving tourism in Palau: A sustainable use of reef shark populations. Biological Conservation 2012;145:267–277. doi: 10.1016/j.biocon.2011.11.022
38. Fowler SL. Cetorhinus maximus. The IUCN Red List of Threatened Species 2005: e.T4292A10763893. http://dx.doi.org/10.2305/IUCN.UK.2005.RLTS.T4292A10763893.en. Downloaded on 14 June 2017; 2005.
39. Semeniuk CAD, Rothley KD. Costs of group-living for a normally solitary forager: effects of provisioning tourism on southern stingrays Dasyatis americana. Marine Ecology Progress Series. 2008;357:271–282. doi: 10.3354/meps07299
40. Grubbs RD, Snelson FF, Piercy A, Rosa R, Furtado M. Hypanus americanus. The IUCN Red List of Threatened Species 2016: e.T60149A104123038. http://dx.doi.org/10.2305/IUCN.UK.2016-3.RLTS.T60149A104123038.en. Downloaded on 31 July 2017; 2016.
41. Vaudo JJ, Wetherbee BM, Harvey GCM, Harvey JC, Prebble AJF, Corcoran MJ, Potenski MD, Bruni KA, Leaf RT, Henningsen AD, Collie JS, Shivji MS. Characterisation and monitoring of one of the world’s most valuable ecotourism animals, the southern stingray at Stingray City, Grand Cayman. Marine and Freshwater Research. 2018;69:144-154
42. Ebert DA, Stehmann MFW. Sharks, batoids, and chimaeras of the North Atlantic. FAO Species Catalogue for Fishery Purposes. No. 7. Rome: FAO; 2013.
43. Barratt P, Cavanagh RD, Kyne PM (SSG Australia & Oceania Regional Workshop, March 2003). Chiloscyllium indicum. The IUCN Red List of Threatened Species 2003: e.T41791A10547620. http://dx.doi.org/10.2305/IUCN.UK.2003.RLTS.T41791A10547620.en. Downloaded on 31 July 2017; 2003
44. Cook SF, Compagno LJV. Hexanchus griseus. The IUCN Red List of Threatened Species 2005: e.T10030A3155348. http://dx.doi.org/10.2305/IUCN.UK.2005.RLTS.T10030A3155348.en. Downloaded on 31 July 2017; 2005.
45. Fergusson I, Compagno LJV, Marks M. Carcharodon carcharias. The IUCN Red List of Threatened Species 2009: e.T3855A10133872. http://dx.doi.org/10.2305/IUCN.UK.2009-2.RLTS.T3855A10133872.en. Downloaded on 14 June 2017; 2009.
46. Bruce B, Bradford R. Segregation or aggregation? Sex‐specific patterns in the seasonal occurrence of white sharks Carcharodon carcharias at the Neptune Islands, South Australia. Journal of Fish Biology. 2015;87:1355-1370. doi: 10.1111/jfb.12827
47. Francis MP, Duffy C, Lyon W. Spatial and temporal habitat use by white sharks (Carcharodon carcharias) at an aggregation site in southern New Zealand. Marine and Freshwater Research. 2015;66:900-918. doi: 10.1071/MF14186
48. Cailliet GM, Cavanagh RD, Kulka DW, Stevens JD, Soldo A, Clo S, et al. Isurus oxyrinchus. The IUCN Red List of Threatened Species 2009: e.T39341A10207466. http://dx.doi.org/10.2305/IUCN.UK.2009-2.RLTS.T39341A10207466.en. Downloaded on 31 July 2017; 2009.
49. Pade NG, Queiroz N, Humphries NE, Witt MJ, Jones CS, Noble, et al. First results from satellite-linked archival tagging of porbeagle shark, Lamna nasus: area fidelity, wider-scale movements and plasticity in diel depth changes. Journal of Experimemtal Marine Biology and Ecology. 2009;370:64-74. doi: 10.1016/j.jembe.2008.12.002
50. Ward-Paige CA, Davis B, Worm B. Global Population Trends and Human Use Patterns of Manta and Mobula Rays. PLoS ONE. 2013;8:e74835. doi: 10.1371/journal.pone.0074835
51. Marshall A, Kashiwagi T, Bennett MB, Deakos M, Stevens G, McGregor F, et al. Manta alfredi. The IUCN Red List of Threatened Species 2011: e.T195459A8969079. http://dx.doi.org/10.2305/IUCN.UK.2011-2.RLTS.T195459A8969079.en. Downloaded on 14 June 2017; 2011.
52. Couturier LI, Jaine FR, Townsend KA, Weeks SJ, Richardson AJ, Bennett MB. Distribution, site affinity and regional movements of the manta ray, Manta alfredi (Krefft, 1868), along the east coast of Australia. Marine and Freshwater Research. 2011;62:628-637. doi: 10.1071/MF10148
53. Graham RT, Witt MJ, Castellanos DW, Remolina F, Maxwell S, Godley BJ, et al. Satellite tracking of manta rays highlights challenges to their conservation. PloS ONE. 2012;7:e36834. doi: 10.1371/journal.pone.0036834
54. Sobral AF. Biology, ecology and conservation of Mobulid rays in the Azores. [dissertation/MSc Thesis]. [Horta, Portugal]: University of the Azores. Available from: https://repositorio.uac.pt/bitstream/10400.3/3081/1/DissertMestradoAnaFilipaLourencoSobral2013.pdf; 2013.
55. Sobral AF, Afonso P. Occurrence of mobulids in the Azores, central North Atlantic. Journal of the Marine Biological Association U.K. 2014;94:1671-1675. doi: 10.1017/S0025315414000964
56. Notarbartolo di Sciara G, Serena F, Mancusi C. Mobula mobular. The IUCN Red List of Threatened Species 2015: e.T39418A48942228. http://dx.doi.org/10.2305/IUCN.UK.2015-1.RLTS.T39418A48942228.en. Downloaded on 27 July 2017; 2015.
57. Notarbartolo di Sciara G, Lauriano G, Pierantonio N, Cañadas A, Donovan G, Panigada S. The Devil We Don't Know: Investigating Habitat and Abundance of Endangered Giant Devil Rays in the North-Western Mediterranean Sea. PloS ONE. 2015;10:e0141189. doi: 10.1371/journal.pone.0141189
58. Abudaya M, Ulman A, Salah J, Fernando D, Wor C, Notarbartolo di Sciara G. Speak of the devil ray (Mobula mobular) fishery in Gaza. Review in Fish Biology and Fishery. 2018;28:229-239. doi: 10.1007/s11160-017-9491-0
59. Pardo SA, Walls RHL, Bigman JS. Mobula tarapacana (errata version published in 2016). The IUCN Red List of Threatened Species 2016: e.T60199A121705844. Downloaded on 14 June 2017; 2016
60. Walls RHL, Pardo SA, Bigman JS, Clark TB, Smith WD, Bizzarro JJ. Mobula thurstoni (errata version published in 2016). The IUCN Red List of Threatened Species 2016: e.T60200A100016879. http://dx.doi.org/10.2305/IUCN.UK.2016-1.RLTS.T60200A3091468.en. Downloaded on 31 July 2017; 2016.
61. Pollard D, Smith A. Carcharias taurus. The IUCN Red List of Threatened Species 2009: e.T3854A10132481. http://dx.doi.org/10.2305/IUCN.UK.2009-2.RLTS.T3854A10132481.en. Downloaded on 14 June 2017; 2009.
62. Haulsee DE, Fox DA, Breece MW, Clauss TM, Oliver MJ. Implantation and recovery of long-term archival transceivers in a migratory shark with high site fidelity. PLoS ONE. 2016;11:e0148617. doi: 10.1371/journal.pone.0148617
63. Haulsee DE, Fox DA, Breece MW, Brown LM, Kneebone J, Skomal GB, et al. Social network analysis reveals potential fission-fusion behavior in a shark. Scientific Report. 2016;6:34087. doi: 10.1038/srep34087
64. Huveneers C, Pollard DA, Gordon I, Flaherty AA, Pogonoski J. Orectolobus maculatus. The IUCN Red List of Threatened Species 2015: e.T41837A68638559. http://dx.doi.org/10.2305/IUCN.UK.2015-4.RLTS.T41837A68638559.en. Downloaded on 31 July 2017; 2015.
65. Armansin NC, Lee KA, Huveneers C, Harcourt RG. Integrating social network analysis and fine-scale positioning to characterize the associations of a benthic shark. Animal Behaviour. 2016;115:245-258. doi: 10.1016/j.anbehav.2016.02.014
66. Huveneers C, Pollard DA, Gordon I, Flaherty AA, Pogonoski J. Orectolobus ornatus. The IUCN Red List of Threatened Species 2015: e.T41838A68638906. http://dx.doi.org/10.2305/IUCN.UK.2015-4.RLTS.T41838A68638906.en. Downloaded on 31 July 2017; 2015.
67. Pierce SJ, Norman B. Rhincodon typus. The IUCN Red List of Threatened Species 2016: e.T19488A2365291. http://dx.doi.org/10.2305/IUCN.UK.2016-1.RLTS.T19488A2365291.en. Downloaded on 09 May 2017; 2016.
68. Rowat D, Brooks KS. A review of the biology, fisheries and conservation of the whale shark Rhincodon typus. Journal of Fish Biology. 2012;80:1019-1056. doi: 10.1111/j.1095-8649.2012.03252.x
69. Walker TI, White WT. Cephaloscyllium laticeps. The IUCN Red List of Threatened Species 2016: e.T41753A68616196. http://dx.doi.org/10.2305/IUCN.UK.2016-1.RLTS.T41753A68616196.en. Downloaded on 31 July 2017; 2016
70. Awruch CA, Frusher SD, Stevens JD, Barnett A. Movement patterns of the draughtboard shark Cephaloscyllium laticeps (Scyliorhinidae) determined by passive tracking and conventional tagging. Journal of Fish Biology. 2012;80:1417-1435. doi: 10.1111/j.1095-8649.2012.03249.x
71. Baum J, Clarke S, Domingo A, Ducrocq M, Lamónaca AF, Gaibor N, et al. Sphyrna lewini. The IUCN Red List of Threatened Species 2007: e.T39385A10190088. http://dx.doi.org/10.2305/IUCN.UK.2007.RLTS.T39385A10190088.en. Downloaded on 31 July 2017; 2007.
72. Hearn A, Ketchum J, Klimley AP, Espinoza E, Penaherrera C. Hotspots within hotspots? hammerhead shark movements around wolf island, galapagos marine reserve. Marine Biology. 2010;157:1899-1915. doi: 10.1007/s00227-010-1460-2
73. Denham J, Stevens JD, Simpfendorfer C, Heupel MR, Cliff G, Morgan A, et al. Sphyrna mokarran. The IUCN Red List of Threatened Species 2007: e.T39386A10191938. http://dx.doi.org/10.2305/IUCN.UK.2007.RLTS.T39386A10191938.en. Downloaded on 14 June 2017; 2007.
74. Ferretti F, Morey G, Serena F, Mancusi C, Fowler SL, Dipper F, et al. Squatina squatina. The IUCN Red List of Threatened Species 2015: e.T39332A48933059. http://dx.doi.org/10.2305/IUCN.UK.2015-1.RLTS.T39332A48933059.en. Downloaded on 31 July 2017; 2015.
75. Dudgeon CL, Simpfendorfer C, Pillans RD. Stegostoma fasciatum. The IUCN Red List of Threatened Species 2016: e.T41878A68645890. http://dx.doi.org/10.2305/IUCN.UK.2016-3.RLTS.T41878A68645890.en. Downloaded on 14 June 2017; 2016.
76. Dudgeon CL, Noad MJ, Lanyon JM. Abundance and demography of a seasonal aggregation of zebra sharks Stegostoma fasciatum. Marine Ecology Progress Series. 2008;368:269-281. doi: 10.3354/meps07581
